# Supplementary material for: Structural and functional insights into the reaction specificity of catalase-related hydroperoxide lyase: A shift from lyase activity to allene oxide synthase by site-directed mutagenesis
Source: PLoS One. 2017 Sep 27;12(9):e0185291. doi: 10.1371/journal.pone.0185291 (PMC5617202; doi:10.1371/journal.pone.0185291)
Supplement: S1 File — The model was prepared based on the X-ray structures of P. homomalla cAOS (PDB IDs: 1u5u and 3dy5) using the CPHmodels-3.2 server. (PDB) [file pone.0185291.s005.pdb]

HELIX    1   1 GLY      7  LYS     14  1                                   8
HELIX    2   2 GLY     16  HIS     28  1                                  13
HELIX    3   3 GLY     38  GLU     60  1                                  23
HELIX    4   4 THR    147  SER    155  1                                   9
HELIX    5   5 GLU    160  VAL    167  1                                   8
HELIX    6   6 PRO    171  ALA    180  1                                  10
HELIX    7   7 PHE    188  HIS    190  1                                   3
HELIX    8   8 GLU    224  GLU    226  1                                   3
HELIX    9   9 GLU    233  ASN    238  1                                   6
HELIX   10  10 TYR    254  LYS    265  1                                  12
HELIX   11  11 ALA    285  PHE    288  1                                   4
HELIX   12  12 PRO    315  ARG    320  1                                   6
HELIX   13  13 TYR    343  LEU    363  1                                  21
SHEET    1   1 1 ALA    70  ILE    79  0
SHEET    2   2 1 LYS    96  ASN   105  0
SHEET    3   3 1 ARG   117  LYS   122  0
SHEET    4   4 1 ASP   133  ASN   137  0
SHEET    5   5 1 MET   199  LYS   202  0
SHEET    6   6 1 VAL   208  PRO   217  0
SHEET    7   7 1 VAL   268  GLU   278  0
SHEET    8   8 1 TRP   301  PRO   312  0
ATOM      1  N   TRP     3      57.758  55.244  52.572  1.00  0.84           N
ATOM      2  CA  TRP     3      56.332  55.556  52.367  1.00  0.04           C
ATOM      3  CB  TRP     3      55.778  54.792  51.168  1.00  0.03           C
ATOM      4  CG  TRP     3      54.316  55.079  50.893  1.00  0.03           C
ATOM      5  CD1 TRP     3      53.815  56.159  50.205  1.00  0.03           C
ATOM      6  NE1 TRP     3      52.462  56.074  50.198  1.00  0.03           N
ATOM      7  CE2 TRP     3      52.038  54.975  50.850  1.00  0.03           C
ATOM      8  CZ2 TRP     3      50.777  54.477  51.129  1.00  0.03           C
ATOM      9  CH2 TRP     3      50.647  53.293  51.846  1.00  0.02           C
ATOM     10  CZ3 TRP     3      51.775  52.609  52.284  1.00  0.04           C
ATOM     11  CE3 TRP     3      53.043  53.104  52.012  1.00  0.03           C
ATOM     12  CD2 TRP     3      53.178  54.288  51.300  1.00  0.04           C
ATOM     13  C   TRP     3      55.512  55.226  53.610  1.00  0.03           C
ATOM     14  O   TRP     3      55.354  54.057  53.985  1.00  0.04           O
ATOM     15  HA  TRP     3      56.239  56.623  52.167  1.00  0.00           H
ATOM     16  HB2 TRP     3      55.890  53.724  51.357  1.00  0.00           H
ATOM     17  HB3 TRP     3      56.360  55.055  50.285  1.00  0.00           H
ATOM     18  HD1 TRP     3      54.401  56.943  49.747  1.00  0.00           H
ATOM     19  HZ2 TRP     3      49.898  55.006  50.791  1.00  0.00           H
ATOM     20  HH2 TRP     3      49.664  52.902  52.064  1.00  0.00           H
ATOM     21  HZ3 TRP     3      51.664  51.689  52.838  1.00  0.00           H
ATOM     22  HE3 TRP     3      53.919  52.571  52.352  1.00  0.00           H
ATOM     23  HE1 TRP     3      51.851  56.748  49.760  1.00  0.00           H
ATOM     24  H1  TRP     3      58.105  55.759  53.369  1.00  0.00           H
ATOM     25  H2  TRP     3      58.281  55.506  51.749  1.00  0.00           H
ATOM     26  H3  TRP     3      57.865  54.254  52.738  1.00  0.00           H
ATOM     27  N   LYS     4      55.020  56.271  54.252  1.00  0.02           N
ATOM     28  CA  LYS     4      54.165  56.107  55.431  1.00  0.02           C
ATOM     29  CB  LYS     4      54.602  57.149  56.458  1.00  0.03           C
ATOM     30  CG  LYS     4      53.938  56.967  57.820  1.00  0.03           C
ATOM     31  CD  LYS     4      54.461  57.992  58.817  1.00  0.04           C
ATOM     32  CE  LYS     4      53.814  57.827  60.186  1.00  0.04           C
ATOM     33  NZ  LYS     4      54.328  58.832  61.130  1.00  0.04           N
ATOM     34  C   LYS     4      52.695  56.294  55.048  1.00  0.03           C
ATOM     35  O   LYS     4      52.373  57.121  54.186  1.00  0.02           O
ATOM     36  H   LYS     4      55.237  57.201  53.924  1.00  0.00           H
ATOM     37  HA  LYS     4      54.307  55.109  55.845  1.00  0.00           H
ATOM     38  HB2 LYS     4      54.347  58.138  56.078  1.00  0.00           H
ATOM     39  HB3 LYS     4      55.683  57.088  56.583  1.00  0.00           H
ATOM     40  HG2 LYS     4      52.861  57.091  57.712  1.00  0.00           H
ATOM     41  HG3 LYS     4      54.149  55.964  58.192  1.00  0.00           H
ATOM     42  HD2 LYS     4      55.539  57.868  58.919  1.00  0.00           H
ATOM     43  HD3 LYS     4      54.251  58.994  58.442  1.00  0.00           H
ATOM     44  HE2 LYS     4      54.036  56.831  60.569  1.00  0.00           H
ATOM     45  HE3 LYS     4      52.734  57.943  60.090  1.00  0.00           H
ATOM     46  HZ1 LYS     4      53.887  58.706  62.030  1.00  0.00           H
ATOM     47  HZ2 LYS     4      54.122  59.757  60.781  1.00  0.00           H
ATOM     48  HZ3 LYS     4      55.328  58.723  61.226  1.00  0.00           H
ATOM     49  N   ASN     5      51.845  55.429  55.580  1.00  0.03           N
ATOM     50  CA  ASN     5      50.396  55.546  55.374  1.00  0.03           C
ATOM     51  CB  ASN     5      49.808  54.133  55.357  1.00  0.02           C
ATOM     52  CG  ASN     5      48.322  54.107  54.991  1.00  0.03           C
ATOM     53  OD1 ASN     5      47.519  54.919  55.466  1.00  0.02           O
ATOM     54  ND2 ASN     5      47.957  53.112  54.203  1.00  0.03           N
ATOM     55  C   ASN     5      49.778  56.367  56.507  1.00  0.03           C
ATOM     56  O   ASN     5      49.550  55.855  57.611  1.00  0.03           O
ATOM     57  H   ASN     5      52.203  54.670  56.142  1.00  0.00           H
ATOM     58  HA  ASN     5      50.201  56.035  54.420  1.00  0.00           H
ATOM     59  HB2 ASN     5      50.356  53.538  54.626  1.00  0.00           H
ATOM     60  HB3 ASN     5      49.936  53.686  56.343  1.00  0.00           H
ATOM     61 HD21 ASN     5      48.647  52.457  53.864  1.00  0.00           H
ATOM     62 HD22 ASN     5      46.988  53.006  53.939  1.00  0.00           H
ATOM     63  N   PHE     6      49.363  57.578  56.172  1.00  0.03           N
ATOM     64  CA  PHE     6      48.783  58.498  57.158  1.00  0.03           C
ATOM     65  CB  PHE     6      49.126  59.935  56.766  1.00  0.03           C
ATOM     66  CG  PHE     6      50.590  60.343  56.950  1.00  0.04           C
ATOM     67  CD1 PHE     6      51.518  60.136  55.936  1.00  0.04           C
ATOM     68  CE1 PHE     6      52.842  60.512  56.115  1.00  0.04           C
ATOM     69  CZ  PHE     6      53.240  61.104  57.306  1.00  0.04           C
ATOM     70  CE2 PHE     6      52.313  61.321  58.317  1.00  0.01           C
ATOM     71  CD2 PHE     6      50.988  60.943  58.137  1.00  0.04           C
ATOM     72  C   PHE     6      47.265  58.371  57.324  1.00  0.03           C
ATOM     73  O   PHE     6      46.708  59.113  58.143  1.00  0.02           O
ATOM     74  H   PHE     6      49.448  57.878  55.211  1.00  0.00           H
ATOM     75  HA  PHE     6      49.246  58.293  58.123  1.00  0.00           H
ATOM     76  HB2 PHE     6      48.514  60.602  57.373  1.00  0.00           H
ATOM     77  HB3 PHE     6      48.858  60.079  55.719  1.00  0.00           H
ATOM     78  HD1 PHE     6      51.208  59.681  55.007  1.00  0.00           H
ATOM     79  HE1 PHE     6      53.562  60.344  55.328  1.00  0.00           H
ATOM     80  HZ  PHE     6      54.270  61.396  57.446  1.00  0.00           H
ATOM     81  HE2 PHE     6      52.622  61.783  59.243  1.00  0.00           H
ATOM     82  HD2 PHE     6      50.267  61.116  58.922  1.00  0.00           H
ATOM     83  N   GLY     7      46.635  57.385  56.701  1.00  0.02           N
ATOM     84  CA  GLY     7      45.169  57.206  56.744  1.00  0.03           C
ATOM     85  C   GLY     7      44.569  57.252  58.150  1.00  0.03           C
ATOM     86  O   GLY     7      43.819  58.186  58.470  1.00  0.03           O
ATOM     87  H   GLY     7      47.184  56.724  56.171  1.00  0.00           H
ATOM     88  HA2 GLY     7      44.931  56.238  56.303  1.00  0.00           H
ATOM     89  HA3 GLY     7      44.705  57.987  56.142  1.00  0.00           H
ATOM     90  N   TYR     8      45.070  56.397  59.031  1.00  0.03           N
ATOM     91  CA  TYR     8      44.572  56.359  60.419  1.00  0.05           C
ATOM     92  CB  TYR     8      45.212  55.186  61.164  1.00  0.05           C
ATOM     93  CG  TYR     8      44.698  53.785  60.841  1.00  0.03           C
ATOM     94  CD1 TYR     8      45.523  52.688  61.058  1.00  0.02           C
ATOM     95  CE1 TYR     8      45.066  51.407  60.775  1.00  0.02           C
ATOM     96  CZ  TYR     8      43.780  51.226  60.286  1.00  0.05           C
ATOM     97  OH  TYR     8      43.349  49.965  59.938  1.00  0.12           O
ATOM     98  CE2 TYR     8      42.946  52.318  60.089  1.00  0.03           C
ATOM     99  CD2 TYR     8      43.405  53.598  60.371  1.00  0.03           C
ATOM    100  C   TYR     8      44.912  57.620  61.215  1.00  0.02           C
ATOM    101  O   TYR     8      44.068  58.104  61.979  1.00  0.03           O
ATOM    102  H   TYR     8      45.803  55.763  58.748  1.00  0.00           H
ATOM    103  HA  TYR     8      43.490  56.226  60.406  1.00  0.00           H
ATOM    104  HB2 TYR     8      46.279  55.202  60.943  1.00  0.00           H
ATOM    105  HB3 TYR     8      45.085  55.355  62.233  1.00  0.00           H
ATOM    106  HD1 TYR     8      46.520  52.831  61.447  1.00  0.00           H
ATOM    107  HE1 TYR     8      45.710  50.555  60.935  1.00  0.00           H
ATOM    108  HE2 TYR     8      41.942  52.173  59.717  1.00  0.00           H
ATOM    109  HD2 TYR     8      42.756  54.449  60.225  1.00  0.00           H
ATOM    110  HH  TYR     8      43.152  49.942  58.999  1.00  0.00           H
ATOM    111  N   GLU     9      45.993  58.289  60.847  1.00  0.03           N
ATOM    112  CA  GLU     9      46.449  59.445  61.613  1.00  0.04           C
ATOM    113  CB  GLU     9      47.933  59.634  61.334  1.00  0.04           C
ATOM    114  CG  GLU     9      48.711  58.399  61.768  1.00  0.04           C
ATOM    115  CD  GLU     9      50.170  58.522  61.349  1.00  0.04           C
ATOM    116  OE1 GLU     9      50.402  58.625  60.153  1.00  0.05           O
ATOM    117  OE2 GLU     9      51.024  58.428  62.218  1.00  0.04           O
ATOM    118  C   GLU     9      45.681  60.704  61.234  1.00  0.03           C
ATOM    119  O   GLU     9      45.351  61.491  62.127  1.00  0.03           O
ATOM    120  H   GLU     9      46.507  57.997  60.028  1.00  0.00           H
ATOM    121  HA  GLU     9      46.308  59.247  62.676  1.00  0.00           H
ATOM    122  HB2 GLU     9      48.296  60.501  61.887  1.00  0.00           H
ATOM    123  HB3 GLU     9      48.082  59.798  60.267  1.00  0.00           H
ATOM    124  HG2 GLU     9      48.655  58.301  62.852  1.00  0.00           H
ATOM    125  HG3 GLU     9      48.275  57.515  61.302  1.00  0.00           H
ATOM    126  N   ILE    10      45.155  60.745  60.021  1.00  0.04           N
ATOM    127  CA  ILE    10      44.332  61.885  59.618  1.00  0.04           C
ATOM    128  CB  ILE    10      44.319  61.960  58.097  1.00  0.05           C
ATOM    129  CG2 ILE    10      43.539  63.184  57.632  1.00  0.02           C
ATOM    130  CG1 ILE    10      45.746  62.020  57.565  1.00  0.04           C
ATOM    131  CD1 ILE    10      45.779  61.938  56.045  1.00  0.04           C
ATOM    132  C   ILE    10      42.915  61.737  60.164  1.00  0.04           C
ATOM    133  O   ILE    10      42.345  62.728  60.645  1.00  0.04           O
ATOM    134  H   ILE    10      45.322  59.989  59.373  1.00  0.00           H
ATOM    135  HA  ILE    10      44.772  62.800  60.015  1.00  0.00           H
ATOM    136  HB  ILE    10      43.835  61.065  57.705  1.00  0.00           H
ATOM    137 HG12 ILE    10      46.202  62.959  57.879  1.00  0.00           H
ATOM    138 HG13 ILE    10      46.317  61.190  57.980  1.00  0.00           H
ATOM    139 HD11 ILE    10      45.472  60.941  55.728  1.00  0.00           H
ATOM    140 HD12 ILE    10      45.097  62.678  55.627  1.00  0.00           H
ATOM    141 HD13 ILE    10      46.791  62.136  55.692  1.00  0.00           H
ATOM    142 HG21 ILE    10      42.520  63.134  58.016  1.00  0.00           H
ATOM    143 HG22 ILE    10      44.024  64.086  58.005  1.00  0.00           H
ATOM    144 HG23 ILE    10      43.516  63.208  56.543  1.00  0.00           H
ATOM    145  N   PHE    11      42.507  60.498  60.404  1.00  0.03           N
ATOM    146  CA  PHE    11      41.214  60.272  61.057  1.00  0.03           C
ATOM    147  CB  PHE    11      40.799  58.815  60.882  1.00  0.03           C
ATOM    148  CG  PHE    11      39.383  58.507  61.370  1.00  0.04           C
ATOM    149  CD1 PHE    11      38.319  58.580  60.480  1.00  0.04           C
ATOM    150  CE1 PHE    11      37.029  58.299  60.914  1.00  0.04           C
ATOM    151  CZ  PHE    11      36.802  57.947  62.238  1.00  0.03           C
ATOM    152  CE2 PHE    11      37.866  57.873  63.129  1.00  0.03           C
ATOM    153  CD2 PHE    11      39.155  58.151  62.694  1.00  0.04           C
ATOM    154  C   PHE    11      41.320  60.612  62.542  1.00  0.04           C
ATOM    155  O   PHE    11      40.482  61.376  63.040  1.00  0.04           O
ATOM    156  H   PHE    11      43.085  59.713  60.138  1.00  0.00           H
ATOM    157  HA  PHE    11      40.464  60.915  60.596  1.00  0.00           H
ATOM    158  HB2 PHE    11      40.857  58.567  59.822  1.00  0.00           H
ATOM    159  HB3 PHE    11      41.501  58.184  61.427  1.00  0.00           H
ATOM    160  HD1 PHE    11      38.494  58.855  59.450  1.00  0.00           H
ATOM    161  HE1 PHE    11      36.202  58.354  60.221  1.00  0.00           H
ATOM    162  HZ  PHE    11      35.799  57.731  62.575  1.00  0.00           H
ATOM    163  HE2 PHE    11      37.690  57.599  64.159  1.00  0.00           H
ATOM    164  HD2 PHE    11      39.982  58.090  63.386  1.00  0.00           H
ATOM    165  N   ALA    12      42.487  60.361  63.117  1.00  0.04           N
ATOM    166  CA  ALA    12      42.761  60.739  64.510  1.00  0.04           C
ATOM    167  CB  ALA    12      43.979  59.960  64.987  1.00  0.09           C
ATOM    168  C   ALA    12      43.042  62.231  64.710  1.00  0.04           C
ATOM    169  O   ALA    12      43.045  62.709  65.851  1.00  0.02           O
ATOM    170  H   ALA    12      43.208  59.897  62.583  1.00  0.00           H
ATOM    171  HA  ALA    12      41.905  60.459  65.123  1.00  0.00           H
ATOM    172  HB1 ALA    12      44.740  60.656  65.340  1.00  0.00           H
ATOM    173  HB2 ALA    12      43.689  59.295  65.801  1.00  0.00           H
ATOM    174  HB3 ALA    12      44.380  59.371  64.162  1.00  0.00           H
ATOM    175  N   GLU    13      43.198  62.973  63.627  1.00  0.03           N
ATOM    176  CA  GLU    13      43.375  64.420  63.732  1.00  0.03           C
ATOM    177  CB  GLU    13      44.341  64.863  62.642  1.00  0.04           C
ATOM    178  CG  GLU    13      45.751  64.357  62.915  1.00  0.02           C
ATOM    179  CD  GLU    13      46.565  64.401  61.627  1.00  0.03           C
ATOM    180  OE1 GLU    13      46.152  65.119  60.728  1.00  0.04           O
ATOM    181  OE2 GLU    13      47.487  63.604  61.504  1.00  0.01           O
ATOM    182  C   GLU    13      42.049  65.154  63.567  1.00  0.04           C
ATOM    183  O   GLU    13      41.903  66.274  64.071  1.00  0.04           O
ATOM    184  H   GLU    13      43.195  62.535  62.717  1.00  0.00           H
ATOM    185  HA  GLU    13      43.799  64.660  64.707  1.00  0.00           H
ATOM    186  HB2 GLU    13      44.356  65.952  62.602  1.00  0.00           H
ATOM    187  HB3 GLU    13      44.001  64.474  61.682  1.00  0.00           H
ATOM    188  HG2 GLU    13      45.704  63.331  63.280  1.00  0.00           H
ATOM    189  HG3 GLU    13      46.225  64.989  63.666  1.00  0.00           H
ATOM    190  N   LYS    14      41.072  64.500  62.964  1.00  0.04           N
ATOM    191  CA  LYS    14      39.767  65.145  62.797  1.00  0.04           C
ATOM    192  CB  LYS    14      39.244  64.820  61.402  1.00  0.04           C
ATOM    193  CG  LYS    14      37.899  65.492  61.147  1.00  0.04           C
ATOM    194  CD  LYS    14      37.358  65.166  59.760  1.00  0.03           C
ATOM    195  CE  LYS    14      35.993  65.807  59.540  1.00  0.04           C
ATOM    196  NZ  LYS    14      35.459  65.471  58.211  1.00  0.04           N
ATOM    197  C   LYS    14      38.766  64.673  63.849  1.00  0.02           C
ATOM    198  O   LYS    14      37.979  65.469  64.373  1.00  0.04           O
ATOM    199  H   LYS    14      41.224  63.562  62.621  1.00  0.00           H
ATOM    200  HA  LYS    14      39.892  66.224  62.886  1.00  0.00           H
ATOM    201  HB2 LYS    14      39.125  63.740  61.310  1.00  0.00           H
ATOM    202  HB3 LYS    14      39.964  65.166  60.660  1.00  0.00           H
ATOM    203  HG2 LYS    14      37.185  65.147  61.894  1.00  0.00           H
ATOM    204  HG3 LYS    14      38.017  66.572  61.239  1.00  0.00           H
ATOM    205  HD2 LYS    14      37.264  64.085  59.660  1.00  0.00           H
ATOM    206  HD3 LYS    14      38.054  65.537  59.007  1.00  0.00           H
ATOM    207  HE2 LYS    14      36.091  66.890  59.621  1.00  0.00           H
ATOM    208  HE3 LYS    14      35.302  65.451  60.304  1.00  0.00           H
ATOM    209  HZ1 LYS    14      34.556  65.907  58.090  1.00  0.00           H
ATOM    210  HZ2 LYS    14      36.092  65.807  57.499  1.00  0.00           H
ATOM    211  HZ3 LYS    14      35.363  64.469  58.130  1.00  0.00           H
ATOM    212  N   PHE    15      38.855  63.404  64.203  1.00  0.02           N
ATOM    213  CA  PHE    15      37.937  62.815  65.182  1.00  0.02           C
ATOM    214  CB  PHE    15      37.328  61.554  64.580  1.00  0.05           C
ATOM    215  CG  PHE    15      36.439  61.809  63.366  1.00  0.03           C
ATOM    216  CD1 PHE    15      36.939  61.642  62.080  1.00  0.05           C
ATOM    217  CE1 PHE    15      36.123  61.880  60.982  1.00  0.03           C
ATOM    218  CZ  PHE    15      34.807  62.281  61.167  1.00  0.03           C
ATOM    219  CE2 PHE    15      34.305  62.441  62.452  1.00  0.05           C
ATOM    220  CD2 PHE    15      35.121  62.205  63.551  1.00  0.03           C
ATOM    221  C   PHE    15      38.633  62.482  66.498  1.00  0.03           C
ATOM    222  O   PHE    15      38.033  61.874  67.393  1.00  0.04           O
ATOM    223  H   PHE    15      39.572  62.826  63.789  1.00  0.00           H
ATOM    224  HA  PHE    15      37.137  63.527  65.382  1.00  0.00           H
ATOM    225  HB2 PHE    15      36.728  61.064  65.347  1.00  0.00           H
ATOM    226  HB3 PHE    15      38.135  60.882  64.287  1.00  0.00           H
ATOM    227  HD1 PHE    15      37.962  61.327  61.935  1.00  0.00           H
ATOM    228  HE1 PHE    15      36.513  61.753  59.983  1.00  0.00           H
ATOM    229  HZ  PHE    15      34.174  62.468  60.312  1.00  0.00           H
ATOM    230  HE2 PHE    15      33.280  62.749  62.597  1.00  0.00           H
ATOM    231  HD2 PHE    15      34.730  62.330  64.550  1.00  0.00           H
ATOM    232  N   GLY    16      39.904  62.823  66.596  1.00  0.01           N
ATOM    233  CA  GLY    16      40.654  62.522  67.814  1.00  0.04           C
ATOM    234  C   GLY    16      41.200  61.100  67.793  1.00  0.03           C
ATOM    235  O   GLY    16      40.573  60.172  67.259  1.00  0.03           O
ATOM    236  H   GLY    16      40.360  63.293  65.827  1.00  0.00           H
ATOM    237  HA2 GLY    16      39.994  62.636  68.674  1.00  0.00           H
ATOM    238  HA3 GLY    16      41.484  63.222  67.905  1.00  0.00           H
ATOM    239  N   LYS    17      42.256  60.906  68.564  1.00  0.04           N
ATOM    240  CA  LYS    17      42.916  59.598  68.662  1.00  0.05           C
ATOM    241  CB  LYS    17      44.221  59.803  69.425  1.00  0.04           C
ATOM    242  CG  LYS    17      44.986  58.504  69.659  1.00  0.04           C
ATOM    243  CD  LYS    17      45.460  57.866  68.358  1.00  0.02           C
ATOM    244  CE  LYS    17      46.243  56.588  68.638  1.00  0.20           C
ATOM    245  NZ  LYS    17      46.732  55.975  67.393  1.00  0.53           N
ATOM    246  C   LYS    17      42.051  58.567  69.389  1.00  0.03           C
ATOM    247  O   LYS    17      42.020  57.404  68.969  1.00  0.04           O
ATOM    248  H   LYS    17      42.620  61.680  69.101  1.00  0.00           H
ATOM    249  HA  LYS    17      43.141  59.234  67.659  1.00  0.00           H
ATOM    250  HB2 LYS    17      44.855  60.481  68.853  1.00  0.00           H
ATOM    251  HB3 LYS    17      43.998  60.259  70.389  1.00  0.00           H
ATOM    252  HG2 LYS    17      44.332  57.801  70.176  1.00  0.00           H
ATOM    253  HG3 LYS    17      45.852  58.711  70.288  1.00  0.00           H
ATOM    254  HD2 LYS    17      44.594  57.627  67.741  1.00  0.00           H
ATOM    255  HD3 LYS    17      46.099  58.570  67.824  1.00  0.00           H
ATOM    256  HE2 LYS    17      45.593  55.879  69.151  1.00  0.00           H
ATOM    257  HE3 LYS    17      47.093  56.822  69.279  1.00  0.00           H
ATOM    258  HZ1 LYS    17      47.245  55.133  67.611  1.00  0.00           H
ATOM    259  HZ2 LYS    17      47.339  56.625  66.914  1.00  0.00           H
ATOM    260  HZ3 LYS    17      45.947  55.747  66.799  1.00  0.00           H
ATOM    261  N   ASP    18      41.141  59.042  70.225  1.00  0.03           N
ATOM    262  CA  ASP    18      40.243  58.136  70.940  1.00  0.04           C
ATOM    263  CB  ASP    18      39.638  58.884  72.123  1.00  0.03           C
ATOM    264  CG  ASP    18      38.764  57.953  72.964  1.00  0.03           C
ATOM    265  OD1 ASP    18      37.746  58.425  73.449  1.00  0.65           O
ATOM    266  OD2 ASP    18      39.120  56.789  73.086  1.00  0.61           O
ATOM    267  C   ASP    18      39.135  57.608  70.031  1.00  0.04           C
ATOM    268  O   ASP    18      38.848  56.407  70.092  1.00  0.04           O
ATOM    269  H   ASP    18      41.066  60.039  70.370  1.00  0.00           H
ATOM    270  HA  ASP    18      40.821  57.292  71.316  1.00  0.00           H
ATOM    271  HB2 ASP    18      39.028  59.707  71.751  1.00  0.00           H
ATOM    272  HB3 ASP    18      40.440  59.283  72.744  1.00  0.00           H
ATOM    273  N   GLU    19      38.749  58.369  69.017  1.00  0.05           N
ATOM    274  CA  GLU    19      37.727  57.862  68.096  1.00  0.03           C
ATOM    275  CB  GLU    19      36.935  59.020  67.504  1.00  0.05           C
ATOM    276  CG  GLU    19      35.740  58.538  66.685  1.00  0.04           C
ATOM    277  CD  GLU    19      34.737  57.813  67.582  1.00  0.04           C
ATOM    278  OE1 GLU    19      34.630  58.201  68.738  1.00  0.05           O
ATOM    279  OE2 GLU    19      34.066  56.922  67.085  1.00  0.05           O
ATOM    280  C   GLU    19      38.377  57.039  66.990  1.00  0.03           C
ATOM    281  O   GLU    19      37.757  56.089  66.495  1.00  0.05           O
ATOM    282  H   GLU    19      39.153  59.285  68.881  1.00  0.00           H
ATOM    283  HA  GLU    19      37.044  57.220  68.652  1.00  0.00           H
ATOM    284  HB2 GLU    19      37.592  59.602  66.858  1.00  0.00           H
ATOM    285  HB3 GLU    19      36.578  59.657  68.313  1.00  0.00           H
ATOM    286  HG2 GLU    19      36.088  57.855  65.910  1.00  0.00           H
ATOM    287  HG3 GLU    19      35.253  59.395  66.219  1.00  0.00           H
ATOM    288  N   LEU    20      39.670  57.243  66.794  1.00  0.03           N
ATOM    289  CA  LEU    20      40.437  56.368  65.907  1.00  0.04           C
ATOM    290  CB  LEU    20      41.849  56.924  65.765  1.00  0.03           C
ATOM    291  CG  LEU    20      42.709  56.008  64.902  1.00  0.04           C
ATOM    292  CD1 LEU    20      42.176  55.966  63.481  1.00  0.04           C
ATOM    293  CD2 LEU    20      44.168  56.441  64.902  1.00  0.03           C
ATOM    294  C   LEU    20      40.517  54.971  66.513  1.00  0.04           C
ATOM    295  O   LEU    20      40.032  54.013  65.899  1.00  0.04           O
ATOM    296  H   LEU    20      40.132  58.010  67.261  1.00  0.00           H
ATOM    297  HA  LEU    20      39.958  56.320  64.929  1.00  0.00           H
ATOM    298  HB2 LEU    20      42.300  57.010  66.754  1.00  0.00           H
ATOM    299  HB3 LEU    20      41.802  57.911  65.305  1.00  0.00           H
ATOM    300  HG  LEU    20      42.654  55.001  65.316  1.00  0.00           H
ATOM    301 HD11 LEU    20      41.131  55.655  63.493  1.00  0.00           H
ATOM    302 HD12 LEU    20      42.759  55.256  62.895  1.00  0.00           H
ATOM    303 HD13 LEU    20      42.255  56.957  63.034  1.00  0.00           H
ATOM    304 HD21 LEU    20      44.540  56.468  65.926  1.00  0.00           H
ATOM    305 HD22 LEU    20      44.252  57.434  64.459  1.00  0.00           H
ATOM    306 HD23 LEU    20      44.757  55.732  64.320  1.00  0.00           H
ATOM    307  N   GLU    21      40.810  54.927  67.804  1.00  0.04           N
ATOM    308  CA  GLU    21      40.926  53.653  68.523  1.00  0.02           C
ATOM    309  CB  GLU    21      41.554  53.961  69.877  1.00  0.05           C
ATOM    310  CG  GLU    21      42.954  54.536  69.703  1.00  0.04           C
ATOM    311  CD  GLU    21      43.423  55.201  70.993  1.00  0.03           C
ATOM    312  OE1 GLU    21      42.672  56.015  71.517  1.00  0.04           O
ATOM    313  OE2 GLU    21      44.590  55.033  71.322  1.00  0.04           O
ATOM    314  C   GLU    21      39.569  52.986  68.734  1.00  0.04           C
ATOM    315  O   GLU    21      39.456  51.765  68.564  1.00  0.03           O
ATOM    316  H   GLU    21      40.957  55.791  68.306  1.00  0.00           H
ATOM    317  HA  GLU    21      41.578  52.980  67.966  1.00  0.00           H
ATOM    318  HB2 GLU    21      41.615  53.042  70.460  1.00  0.00           H
ATOM    319  HB3 GLU    21      40.932  54.683  70.406  1.00  0.00           H
ATOM    320  HG2 GLU    21      43.642  53.732  69.444  1.00  0.00           H
ATOM    321  HG3 GLU    21      42.943  55.274  68.901  1.00  0.00           H
ATOM    322  N   LYS    22      38.533  53.802  68.839  1.00  0.03           N
ATOM    323  CA  LYS    22      37.168  53.303  68.983  1.00  0.02           C
ATOM    324  CB  LYS    22      36.260  54.504  69.224  1.00  0.03           C
ATOM    325  CG  LYS    22      34.862  54.086  69.657  1.00  0.05           C
ATOM    326  CD  LYS    22      34.906  53.426  71.030  1.00  0.04           C
ATOM    327  CE  LYS    22      33.512  53.039  71.512  1.00  0.02           C
ATOM    328  NZ  LYS    22      32.894  52.062  70.604  1.00  0.03           N
ATOM    329  C   LYS    22      36.713  52.581  67.721  1.00  0.03           C
ATOM    330  O   LYS    22      36.392  51.388  67.798  1.00  0.03           O
ATOM    331  H   LYS    22      38.691  54.799  68.819  1.00  0.00           H
ATOM    332  HA  LYS    22      37.113  52.624  69.834  1.00  0.00           H
ATOM    333  HB2 LYS    22      36.699  55.125  70.005  1.00  0.00           H
ATOM    334  HB3 LYS    22      36.188  55.086  68.305  1.00  0.00           H
ATOM    335  HG2 LYS    22      34.222  54.967  69.703  1.00  0.00           H
ATOM    336  HG3 LYS    22      34.455  53.382  68.931  1.00  0.00           H
ATOM    337  HD2 LYS    22      35.522  52.528  70.971  1.00  0.00           H
ATOM    338  HD3 LYS    22      35.351  54.118  71.745  1.00  0.00           H
ATOM    339  HE2 LYS    22      32.888  53.932  71.553  1.00  0.00           H
ATOM    340  HE3 LYS    22      33.585  52.606  72.510  1.00  0.00           H
ATOM    341  HZ1 LYS    22      31.974  51.822  70.943  1.00  0.00           H
ATOM    342  HZ2 LYS    22      33.466  51.230  70.565  1.00  0.00           H
ATOM    343  HZ3 LYS    22      32.818  52.462  69.680  1.00  0.00           H
ATOM    344  N   ARG    23      36.980  53.169  66.565  1.00  0.03           N
ATOM    345  CA  ARG    23      36.527  52.553  65.313  1.00  0.03           C
ATOM    346  CB  ARG    23      36.470  53.616  64.224  1.00  0.04           C
ATOM    347  CG  ARG    23      35.548  54.774  64.593  1.00  0.03           C
ATOM    348  CD  ARG    23      34.108  54.324  64.823  1.00  0.02           C
ATOM    349  NE  ARG    23      33.512  53.745  63.609  1.00  0.04           N
ATOM    350  CZ  ARG    23      32.553  54.355  62.909  1.00  0.05           C
ATOM    351  NH1 ARG    23      32.150  55.580  63.256  1.00  0.04           N
ATOM    352  NH2 ARG    23      32.028  53.760  61.836  1.00  0.04           N
ATOM    353  C   ARG    23      37.428  51.403  64.866  1.00  0.03           C
ATOM    354  O   ARG    23      36.915  50.427  64.303  1.00  0.03           O
ATOM    355  H   ARG    23      37.494  54.038  66.545  1.00  0.00           H
ATOM    356  HA  ARG    23      35.521  52.163  65.466  1.00  0.00           H
ATOM    357  HB2 ARG    23      36.105  53.157  63.305  1.00  0.00           H
ATOM    358  HB3 ARG    23      37.475  54.003  64.053  1.00  0.00           H
ATOM    359  HG2 ARG    23      35.919  55.239  65.507  1.00  0.00           H
ATOM    360  HG3 ARG    23      35.565  55.510  63.789  1.00  0.00           H
ATOM    361  HD2 ARG    23      34.096  53.574  65.613  1.00  0.00           H
ATOM    362  HD3 ARG    23      33.513  55.182  65.137  1.00  0.00           H
ATOM    363  HE  ARG    23      33.843  52.845  63.291  1.00  0.00           H
ATOM    364 HH11 ARG    23      31.436  56.049  62.716  1.00  0.00           H
ATOM    365 HH12 ARG    23      32.559  56.038  64.058  1.00  0.00           H
ATOM    366 HH21 ARG    23      31.314  54.229  61.297  1.00  0.00           H
ATOM    367 HH22 ARG    23      32.344  52.840  61.563  1.00  0.00           H
ATOM    368  N   ILE    24      38.659  51.381  65.354  1.00  0.04           N
ATOM    369  CA  ILE    24      39.545  50.242  65.094  1.00  0.04           C
ATOM    370  CB  ILE    24      40.975  50.656  65.431  1.00  0.03           C
ATOM    371  CG2 ILE    24      41.916  49.460  65.447  1.00  0.03           C
ATOM    372  CG1 ILE    24      41.477  51.704  64.444  1.00  0.04           C
ATOM    373  CD1 ILE    24      42.905  52.129  64.767  1.00  0.02           C
ATOM    374  C   ILE    24      39.120  49.022  65.913  1.00  0.03           C
ATOM    375  O   ILE    24      38.921  47.949  65.326  1.00  0.04           O
ATOM    376  H   ILE    24      38.991  52.156  65.910  1.00  0.00           H
ATOM    377  HA  ILE    24      39.492  49.990  64.035  1.00  0.00           H
ATOM    378  HB  ILE    24      40.974  51.100  66.426  1.00  0.00           H
ATOM    379 HG12 ILE    24      41.450  51.286  63.438  1.00  0.00           H
ATOM    380 HG13 ILE    24      40.825  52.577  64.486  1.00  0.00           H
ATOM    381 HD11 ILE    24      43.064  53.154  64.431  1.00  0.00           H
ATOM    382 HD12 ILE    24      43.605  51.467  64.257  1.00  0.00           H
ATOM    383 HD13 ILE    24      43.067  52.070  65.843  1.00  0.00           H
ATOM    384 HG21 ILE    24      41.360  48.564  65.722  1.00  0.00           H
ATOM    385 HG22 ILE    24      42.710  49.632  66.174  1.00  0.00           H
ATOM    386 HG23 ILE    24      42.352  49.328  64.457  1.00  0.00           H
ATOM    387  N   LYS    25      38.637  49.280  67.119  1.00  0.03           N
ATOM    388  CA  LYS    25      38.104  48.220  67.981  1.00  0.03           C
ATOM    389  CB  LYS    25      38.000  48.788  69.391  1.00  0.03           C
ATOM    390  CG  LYS    25      37.387  47.791  70.365  1.00  0.04           C
ATOM    391  CD  LYS    25      37.132  48.450  71.713  1.00  0.04           C
ATOM    392  CE  LYS    25      36.200  49.646  71.561  1.00  0.03           C
ATOM    393  NZ  LYS    25      35.951  50.290  72.861  1.00  0.04           N
ATOM    394  C   LYS    25      36.720  47.772  67.518  1.00  0.03           C
ATOM    395  O   LYS    25      36.418  46.572  67.539  1.00  0.04           O
ATOM    396  H   LYS    25      38.636  50.233  67.454  1.00  0.00           H
ATOM    397  HA  LYS    25      38.785  47.369  67.978  1.00  0.00           H
ATOM    398  HB2 LYS    25      37.377  49.682  69.365  1.00  0.00           H
ATOM    399  HB3 LYS    25      38.997  49.059  69.740  1.00  0.00           H
ATOM    400  HG2 LYS    25      36.443  47.428  69.959  1.00  0.00           H
ATOM    401  HG3 LYS    25      38.069  46.951  70.498  1.00  0.00           H
ATOM    402  HD2 LYS    25      36.675  47.724  72.385  1.00  0.00           H
ATOM    403  HD3 LYS    25      38.080  48.784  72.135  1.00  0.00           H
ATOM    404  HE2 LYS    25      35.252  49.308  71.144  1.00  0.00           H
ATOM    405  HE3 LYS    25      36.653  50.370  70.883  1.00  0.00           H
ATOM    406  HZ1 LYS    25      35.332  51.078  72.734  1.00  0.00           H
ATOM    407  HZ2 LYS    25      36.826  50.609  73.251  1.00  0.00           H
ATOM    408  HZ3 LYS    25      35.524  49.625  73.490  1.00  0.00           H
ATOM    409  N   ASP    26      36.029  48.668  66.830  1.00  0.03           N
ATOM    410  CA  ASP    26      34.730  48.343  66.236  1.00  0.03           C
ATOM    411  CB  ASP    26      34.005  49.639  65.884  1.00  0.03           C
ATOM    412  CG  ASP    26      33.680  50.448  67.138  1.00  0.02           C
ATOM    413  OD1 ASP    26      33.586  51.664  67.017  1.00  0.03           O
ATOM    414  OD2 ASP    26      33.432  49.833  68.166  1.00  0.04           O
ATOM    415  C   ASP    26      34.866  47.495  64.971  1.00  0.02           C
ATOM    416  O   ASP    26      33.929  46.766  64.638  1.00  0.03           O
ATOM    417  H   ASP    26      36.407  49.597  66.712  1.00  0.00           H
ATOM    418  HA  ASP    26      34.136  47.794  66.966  1.00  0.00           H
ATOM    419  HB2 ASP    26      34.641  50.236  65.231  1.00  0.00           H
ATOM    420  HB3 ASP    26      33.079  49.401  65.361  1.00  0.00           H
ATOM    421  N   GLU    27      36.053  47.444  64.383  1.00  0.04           N
ATOM    422  CA  GLU    27      36.279  46.545  63.245  1.00  0.04           C
ATOM    423  CB  GLU    27      37.241  47.187  62.257  1.00  0.04           C
ATOM    424  CG  GLU    27      36.740  48.539  61.762  1.00  0.03           C
ATOM    425  CD  GLU    27      35.362  48.443  61.114  1.00  0.04           C
ATOM    426  OE1 GLU    27      35.089  47.453  60.454  1.00  0.02           O
ATOM    427  OE2 GLU    27      34.618  49.406  61.259  1.00  0.02           O
ATOM    428  C   GLU    27      36.843  45.203  63.710  1.00  0.03           C
ATOM    429  O   GLU    27      36.983  44.262  62.920  1.00  0.03           O
ATOM    430  H   GLU    27      36.806  48.027  64.720  1.00  0.00           H
ATOM    431  HA  GLU    27      35.327  46.370  62.743  1.00  0.00           H
ATOM    432  HB2 GLU    27      37.361  46.522  61.401  1.00  0.00           H
ATOM    433  HB3 GLU    27      38.209  47.322  62.740  1.00  0.00           H
ATOM    434  HG2 GLU    27      36.682  49.223  62.609  1.00  0.00           H
ATOM    435  HG3 GLU    27      37.448  48.935  61.034  1.00  0.00           H
ATOM    436  N   HIS    28      37.168  45.121  64.989  1.00  0.04           N
ATOM    437  CA  HIS    28      37.570  43.843  65.577  1.00  0.03           C
ATOM    438  CB  HIS    28      38.608  44.091  66.666  1.00  0.03           C
ATOM    439  CG  HIS    28      39.892  44.725  66.174  1.00  0.03           C
ATOM    440  ND1 HIS    28      40.494  44.516  64.988  1.00  0.04           N
ATOM    441  CE1 HIS    28      41.616  45.259  64.917  1.00  0.04           C
ATOM    442  NE2 HIS    28      41.725  45.943  66.079  1.00  0.03           N
ATOM    443  CD2 HIS    28      40.673  45.622  66.864  1.00  0.04           C
ATOM    444  C   HIS    28      36.348  43.166  66.181  1.00  0.03           C
ATOM    445  O   HIS    28      36.356  41.962  66.470  1.00  0.04           O
ATOM    446  H   HIS    28      37.138  45.949  65.566  1.00  0.00           H
ATOM    447  HA  HIS    28      37.997  43.204  64.804  1.00  0.00           H
ATOM    448  HB2 HIS    28      38.855  43.134  67.126  1.00  0.00           H
ATOM    449  HB3 HIS    28      38.169  44.739  67.425  1.00  0.00           H
ATOM    450  HE1 HIS    28      42.303  45.301  64.084  1.00  0.00           H
ATOM    451  HD2 HIS    28      40.480  46.002  67.856  1.00  0.00           H
ATOM    452  HE2 HIS    28      42.467  46.585  66.319  1.00  0.00           H
ATOM    453  N   THR    29      35.292  43.948  66.319  1.00  0.03           N
ATOM    454  CA  THR    29      34.012  43.434  66.799  1.00  0.04           C
ATOM    455  CB  THR    29      33.178  44.617  67.283  1.00  0.03           C
ATOM    456  OG1 THR    29      33.919  45.309  68.281  1.00  0.03           O
ATOM    457  CG2 THR    29      31.851  44.176  67.892  1.00  0.01           C
ATOM    458  C   THR    29      33.276  42.711  65.676  1.00  0.04           C
ATOM    459  O   THR    29      32.876  43.318  64.677  1.00  0.04           O
ATOM    460  H   THR    29      35.372  44.928  66.086  1.00  0.00           H
ATOM    461  HA  THR    29      34.183  42.745  67.626  1.00  0.00           H
ATOM    462  HB  THR    29      32.985  45.289  66.446  1.00  0.00           H
ATOM    463 HG21 THR    29      31.293  45.052  68.222  1.00  0.00           H
ATOM    464 HG22 THR    29      31.270  43.636  67.144  1.00  0.00           H
ATOM    465 HG23 THR    29      32.041  43.524  68.745  1.00  0.00           H
ATOM    466  HG1 THR    29      34.077  44.724  69.026  1.00  0.00           H
ATOM    467  N   ALA    30      33.142  41.406  65.839  1.00  0.04           N
ATOM    468  CA  ALA    30      32.361  40.602  64.895  1.00  0.03           C
ATOM    469  CB  ALA    30      32.529  39.131  65.260  1.00  0.04           C
ATOM    470  C   ALA    30      30.887  40.996  64.965  1.00  0.04           C
ATOM    471  O   ALA    30      30.328  41.161  66.054  1.00  0.02           O
ATOM    472  H   ALA    30      33.585  40.956  66.627  1.00  0.00           H
ATOM    473  HA  ALA    30      32.733  40.769  63.884  1.00  0.00           H
ATOM    474  HB1 ALA    30      32.554  39.026  66.345  1.00  0.00           H
ATOM    475  HB2 ALA    30      31.692  38.560  64.859  1.00  0.00           H
ATOM    476  HB3 ALA    30      33.461  38.756  64.837  1.00  0.00           H
ATOM    477  N   PRO    31      30.283  41.156  63.799  1.00  0.05           N
ATOM    478  CA  PRO    31      28.893  41.609  63.709  1.00  0.04           C
ATOM    479  CB  PRO    31      28.639  41.817  62.246  1.00  0.04           C
ATOM    480  CG  PRO    31      29.866  41.389  61.459  1.00  0.04           C
ATOM    481  CD  PRO    31      30.896  40.958  62.488  1.00  0.04           C
ATOM    482  C   PRO    31      27.938  40.574  64.293  1.00  0.02           C
ATOM    483  O   PRO    31      28.136  39.363  64.129  1.00  0.03           O
ATOM    484  HA  PRO    31      28.780  42.554  64.240  1.00  0.00           H
ATOM    485  HB2 PRO    31      28.435  42.871  62.058  1.00  0.00           H
ATOM    486  HB3 PRO    31      27.781  41.219  61.937  1.00  0.00           H
ATOM    487  HG2 PRO    31      30.247  42.223  60.869  1.00  0.00           H
ATOM    488  HG3 PRO    31      29.618  40.552  60.806  1.00  0.00           H
ATOM    489  HD2 PRO    31      31.152  39.908  62.347  1.00  0.00           H
ATOM    490  HD3 PRO    31      31.791  41.574  62.399  1.00  0.00           H
ATOM    491  N   PRO    32      26.940  41.064  65.010  1.00  0.04           N
ATOM    492  CA  PRO    32      25.919  40.188  65.581  1.00  0.04           C
ATOM    493  CB  PRO    32      25.020  41.088  66.372  1.00  0.04           C
ATOM    494  CG  PRO    32      25.476  42.529  66.200  1.00  0.03           C
ATOM    495  CD  PRO    32      26.704  42.479  65.306  1.00  0.03           C
ATOM    496  C   PRO    32      25.154  39.457  64.487  1.00  0.03           C
ATOM    497  O   PRO    32      24.689  40.058  63.511  1.00  0.03           O
ATOM    498  HA  PRO    32      26.389  39.463  66.246  1.00  0.00           H
ATOM    499  HB2 PRO    32      23.995  40.985  66.014  1.00  0.00           H
ATOM    500  HB3 PRO    32      25.067  40.815  67.426  1.00  0.00           H
ATOM    501  HG2 PRO    32      24.690  43.121  65.730  1.00  0.00           H
ATOM    502  HG3 PRO    32      25.737  42.956  67.168  1.00  0.00           H
ATOM    503  HD2 PRO    32      26.522  43.032  64.384  1.00  0.00           H
ATOM    504  HD3 PRO    32      27.563  42.899  65.829  1.00  0.00           H
ATOM    505  N   GLU    33      25.101  38.146  64.635  1.00  0.04           N
ATOM    506  CA  GLU    33      24.375  37.303  63.684  1.00  0.03           C
ATOM    507  CB  GLU    33      24.694  35.827  63.937  1.00  0.04           C
ATOM    508  CG  GLU    33      26.163  35.472  63.695  1.00  0.03           C
ATOM    509  CD  GLU    33      26.920  35.273  65.010  1.00  0.57           C
ATOM    510  OE1 GLU    33      26.627  36.000  65.952  1.00  1.04           O
ATOM    511  OE2 GLU    33      27.769  34.395  65.051  1.00  0.51           O
ATOM    512  C   GLU    33      22.882  37.536  63.853  1.00  0.01           C
ATOM    513  O   GLU    33      22.386  37.656  64.978  1.00  0.02           O
ATOM    514  H   GLU    33      25.570  37.717  65.419  1.00  0.00           H
ATOM    515  HA  GLU    33      24.669  37.568  62.668  1.00  0.00           H
ATOM    516  HB2 GLU    33      24.448  35.593  64.973  1.00  0.00           H
ATOM    517  HB3 GLU    33      24.073  35.216  63.282  1.00  0.00           H
ATOM    518  HG2 GLU    33      26.634  36.280  63.135  1.00  0.00           H
ATOM    519  HG3 GLU    33      26.216  34.554  63.110  1.00  0.00           H
ATOM    520  N   SER    34      22.179  37.643  62.742  1.00  0.04           N
ATOM    521  CA  SER    34      20.730  37.856  62.824  1.00  0.04           C
ATOM    522  CB  SER    34      20.428  39.188  62.147  1.00  0.03           C
ATOM    523  OG  SER    34      21.272  40.166  62.742  1.00  0.05           O
ATOM    524  C   SER    34      19.962  36.742  62.122  1.00  0.01           C
ATOM    525  O   SER    34      19.270  37.032  61.140  1.00  0.04           O
ATOM    526  H   SER    34      22.634  37.579  61.843  1.00  0.00           H
ATOM    527  HA  SER    34      20.428  37.903  63.870  1.00  0.00           H
ATOM    528  HB2 SER    34      19.382  39.455  62.300  1.00  0.00           H
ATOM    529  HB3 SER    34      20.639  39.117  61.080  1.00  0.00           H
ATOM    530  HG  SER    34      21.107  41.021  62.337  1.00  0.00           H
ATOM    531  N   PRO    35      19.832  35.588  62.764  1.00  0.04           N
ATOM    532  CA  PRO    35      19.611  34.337  62.015  1.00  0.03           C
ATOM    533  CB  PRO    35      19.929  33.242  62.986  1.00  0.04           C
ATOM    534  CG  PRO    35      20.191  33.836  64.360  1.00  0.03           C
ATOM    535  CD  PRO    35      20.138  35.342  64.179  1.00  0.05           C
ATOM    536  C   PRO    35      18.196  34.145  61.456  1.00  0.02           C
ATOM    537  O   PRO    35      18.014  33.327  60.548  1.00  0.04           O
ATOM    538  HA  PRO    35      20.323  34.292  61.191  1.00  0.00           H
ATOM    539  HB2 PRO    35      20.815  32.705  62.649  1.00  0.00           H
ATOM    540  HB3 PRO    35      19.087  32.552  63.044  1.00  0.00           H
ATOM    541  HG2 PRO    35      19.426  33.512  65.065  1.00  0.00           H
ATOM    542  HG3 PRO    35      21.177  33.537  64.715  1.00  0.00           H
ATOM    543  HD2 PRO    35      19.359  35.769  64.811  1.00  0.00           H
ATOM    544  HD3 PRO    35      21.103  35.781  64.432  1.00  0.00           H
ATOM    545  N   LEU    36      17.251  34.976  61.865  1.00  0.03           N
ATOM    546  CA  LEU    36      15.873  34.831  61.395  1.00  0.03           C
ATOM    547  CB  LEU    36      14.966  35.283  62.538  1.00  0.02           C
ATOM    548  CG  LEU    36      13.489  35.052  62.246  1.00  1.25           C
ATOM    549  CD1 LEU    36      13.211  33.574  61.984  1.00  1.38           C
ATOM    550  CD2 LEU    36      12.622  35.561  63.392  1.00  1.38           C
ATOM    551  C   LEU    36      15.593  35.669  60.140  1.00  0.02           C
ATOM    552  O   LEU    36      14.746  35.292  59.323  1.00  0.04           O
ATOM    553  H   LEU    36      17.483  35.719  62.509  1.00  0.00           H
ATOM    554  HA  LEU    36      15.678  33.781  61.176  1.00  0.00           H
ATOM    555  HB2 LEU    36      15.234  34.727  63.436  1.00  0.00           H
ATOM    556  HB3 LEU    36      15.128  36.346  62.719  1.00  0.00           H
ATOM    557  HG  LEU    36      13.228  35.612  61.348  1.00  0.00           H
ATOM    558 HD21 LEU    36      12.832  36.616  63.566  1.00  0.00           H
ATOM    559 HD22 LEU    36      11.570  35.438  63.134  1.00  0.00           H
ATOM    560 HD23 LEU    36      12.843  34.992  64.295  1.00  0.00           H
ATOM    561 HD11 LEU    36      13.838  33.226  61.163  1.00  0.00           H
ATOM    562 HD12 LEU    36      12.162  33.443  61.720  1.00  0.00           H
ATOM    563 HD13 LEU    36      13.435  32.998  62.882  1.00  0.00           H
ATOM    564  N   PHE    37      16.366  36.723  59.930  1.00  0.02           N
ATOM    565  CA  PHE    37      16.096  37.603  58.786  1.00  0.04           C
ATOM    566  CB  PHE    37      15.595  38.944  59.309  1.00  0.05           C
ATOM    567  CG  PHE    37      14.268  38.892  60.061  1.00  0.04           C
ATOM    568  CD1 PHE    37      14.199  39.335  61.376  1.00  0.05           C
ATOM    569  CE1 PHE    37      12.992  39.294  62.060  1.00  0.03           C
ATOM    570  CZ  PHE    37      11.853  38.810  61.430  1.00  0.05           C
ATOM    571  CE2 PHE    37      11.921  38.367  60.115  1.00  0.02           C
ATOM    572  CD2 PHE    37      13.129  38.410  59.431  1.00  0.03           C
ATOM    573  C   PHE    37      17.333  37.835  57.928  1.00  0.04           C
ATOM    574  O   PHE    37      17.220  38.244  56.764  1.00  0.02           O
ATOM    575  H   PHE    37      17.136  36.921  60.553  1.00  0.00           H
ATOM    576  HA  PHE    37      15.318  37.152  58.170  1.00  0.00           H
ATOM    577  HB2 PHE    37      16.350  39.346  59.985  1.00  0.00           H
ATOM    578  HB3 PHE    37      15.488  39.626  58.465  1.00  0.00           H
ATOM    579  HD1 PHE    37      15.085  39.711  61.866  1.00  0.00           H
ATOM    580  HE1 PHE    37      12.939  39.639  63.082  1.00  0.00           H
ATOM    581  HZ  PHE    37      10.914  38.778  61.963  1.00  0.00           H
ATOM    582  HE2 PHE    37      11.036  37.990  59.625  1.00  0.00           H
ATOM    583  HD2 PHE    37      13.182  38.068  58.408  1.00  0.00           H
ATOM    584  N   GLY    38      18.479  37.463  58.470  1.00  0.04           N
ATOM    585  CA  GLY    38      19.786  37.701  57.853  1.00  0.02           C
ATOM    586  C   GLY    38      19.895  37.264  56.401  1.00  0.04           C
ATOM    587  O   GLY    38      20.094  38.111  55.524  1.00  0.04           O
ATOM    588  H   GLY    38      18.452  36.987  59.361  1.00  0.00           H
ATOM    589  HA2 GLY    38      20.536  37.158  58.428  1.00  0.00           H
ATOM    590  HA3 GLY    38      20.009  38.766  57.912  1.00  0.00           H
ATOM    591  N   SER    39      19.585  36.009  56.124  1.00  0.03           N
ATOM    592  CA  SER    39      19.730  35.505  54.757  1.00  0.03           C
ATOM    593  CB  SER    39      19.746  33.983  54.804  1.00  0.16           C
ATOM    594  OG  SER    39      20.885  33.597  55.565  1.00  0.23           O
ATOM    595  C   SER    39      18.640  35.997  53.801  1.00  0.04           C
ATOM    596  O   SER    39      18.934  36.144  52.611  1.00  0.04           O
ATOM    597  H   SER    39      19.248  35.398  56.855  1.00  0.00           H
ATOM    598  HA  SER    39      20.693  35.841  54.373  1.00  0.00           H
ATOM    599  HB2 SER    39      19.818  33.579  53.794  1.00  0.00           H
ATOM    600  HB3 SER    39      18.839  33.618  55.285  1.00  0.00           H
ATOM    601  HG  SER    39      20.927  32.639  55.616  1.00  0.00           H
ATOM    602  N   LEU    40      17.557  36.542  54.331  1.00  0.04           N
ATOM    603  CA  LEU    40      16.500  37.091  53.477  1.00  0.04           C
ATOM    604  CB  LEU    40      15.212  37.152  54.289  1.00  0.02           C
ATOM    605  CG  LEU    40      14.818  35.782  54.830  1.00  0.03           C
ATOM    606  CD1 LEU    40      13.693  35.901  55.852  1.00  0.04           C
ATOM    607  CD2 LEU    40      14.432  34.829  53.702  1.00  0.04           C
ATOM    608  C   LEU    40      16.888  38.499  53.039  1.00  0.04           C
ATOM    609  O   LEU    40      16.780  38.844  51.854  1.00  0.03           O
ATOM    610  H   LEU    40      17.458  36.580  55.335  1.00  0.00           H
ATOM    611  HA  LEU    40      16.359  36.455  52.603  1.00  0.00           H
ATOM    612  HB2 LEU    40      15.355  37.834  55.127  1.00  0.00           H
ATOM    613  HB3 LEU    40      14.409  37.529  53.656  1.00  0.00           H
ATOM    614  HG  LEU    40      15.686  35.362  55.338  1.00  0.00           H
ATOM    615 HD21 LEU    40      15.251  34.762  52.986  1.00  0.00           H
ATOM    616 HD22 LEU    40      13.541  35.204  53.199  1.00  0.00           H
ATOM    617 HD23 LEU    40      14.228  33.841  54.115  1.00  0.00           H
ATOM    618 HD11 LEU    40      13.993  36.586  56.645  1.00  0.00           H
ATOM    619 HD12 LEU    40      12.797  36.283  55.363  1.00  0.00           H
ATOM    620 HD13 LEU    40      13.484  34.920  56.278  1.00  0.00           H
ATOM    621  N   LYS    41      17.604  39.172  53.926  1.00  0.02           N
ATOM    622  CA  LYS    41      18.143  40.496  53.620  1.00  0.03           C
ATOM    623  CB  LYS    41      18.532  41.172  54.927  1.00  0.04           C
ATOM    624  CG  LYS    41      17.340  41.362  55.852  1.00  0.02           C
ATOM    625  CD  LYS    41      17.786  41.946  57.187  1.00  0.03           C
ATOM    626  CE  LYS    41      16.600  42.197  58.110  1.00  0.02           C
ATOM    627  NZ  LYS    41      17.049  42.697  59.419  1.00  0.02           N
ATOM    628  C   LYS    41      19.377  40.378  52.736  1.00  0.04           C
ATOM    629  O   LYS    41      19.557  41.190  51.823  1.00  0.03           O
ATOM    630  H   LYS    41      17.781  38.763  54.832  1.00  0.00           H
ATOM    631  HA  LYS    41      17.384  41.091  53.112  1.00  0.00           H
ATOM    632  HB2 LYS    41      18.961  42.148  54.703  1.00  0.00           H
ATOM    633  HB3 LYS    41      19.281  40.562  55.433  1.00  0.00           H
ATOM    634  HG2 LYS    41      16.863  40.397  56.024  1.00  0.00           H
ATOM    635  HG3 LYS    41      16.625  42.039  55.384  1.00  0.00           H
ATOM    636  HD2 LYS    41      18.468  41.246  57.669  1.00  0.00           H
ATOM    637  HD3 LYS    41      18.306  42.887  57.009  1.00  0.00           H
ATOM    638  HE2 LYS    41      16.055  41.264  58.253  1.00  0.00           H
ATOM    639  HE3 LYS    41      15.938  42.933  57.652  1.00  0.00           H
ATOM    640  HZ1 LYS    41      16.247  42.856  60.012  1.00  0.00           H
ATOM    641  HZ2 LYS    41      17.552  43.564  59.294  1.00  0.00           H
ATOM    642  HZ3 LYS    41      17.657  42.015  59.850  1.00  0.00           H
ATOM    643  N   LEU    42      20.053  39.246  52.833  1.00  0.02           N
ATOM    644  CA  LEU    42      21.201  38.975  51.972  1.00  0.04           C
ATOM    645  CB  LEU    42      21.916  37.752  52.531  1.00  0.04           C
ATOM    646  CG  LEU    42      23.155  37.394  51.726  1.00  0.02           C
ATOM    647  CD1 LEU    42      24.157  38.543  51.728  1.00  0.03           C
ATOM    648  CD2 LEU    42      23.793  36.120  52.262  1.00  0.04           C
ATOM    649  C   LEU    42      20.753  38.710  50.534  1.00  0.04           C
ATOM    650  O   LEU    42      21.312  39.320  49.613  1.00  0.04           O
ATOM    651  H   LEU    42      19.770  38.556  53.515  1.00  0.00           H
ATOM    652  HA  LEU    42      21.877  39.830  51.989  1.00  0.00           H
ATOM    653  HB2 LEU    42      21.229  36.906  52.514  1.00  0.00           H
ATOM    654  HB3 LEU    42      22.208  37.952  53.562  1.00  0.00           H
ATOM    655  HG  LEU    42      22.849  37.213  50.696  1.00  0.00           H
ATOM    656 HD21 LEU    42      24.678  35.881  51.673  1.00  0.00           H
ATOM    657 HD22 LEU    42      23.079  35.300  52.194  1.00  0.00           H
ATOM    658 HD23 LEU    42      24.079  36.267  53.304  1.00  0.00           H
ATOM    659 HD11 LEU    42      23.679  39.443  51.341  1.00  0.00           H
ATOM    660 HD12 LEU    42      25.008  38.284  51.098  1.00  0.00           H
ATOM    661 HD13 LEU    42      24.501  38.723  52.746  1.00  0.00           H
ATOM    662  N   LYS    43      19.599  38.080  50.378  1.00  0.03           N
ATOM    663  CA  LYS    43      19.057  37.833  49.039  1.00  0.04           C
ATOM    664  CB  LYS    43      17.883  36.871  49.160  1.00  0.03           C
ATOM    665  CG  LYS    43      18.322  35.520  49.711  1.00  0.03           C
ATOM    666  CD  LYS    43      17.118  34.658  50.069  1.00  0.03           C
ATOM    667  CE  LYS    43      17.550  33.363  50.744  1.00  0.03           C
ATOM    668  NZ  LYS    43      16.379  32.565  51.145  1.00  0.04           N
ATOM    669  C   LYS    43      18.564  39.116  48.379  1.00  0.02           C
ATOM    670  O   LYS    43      18.886  39.354  47.206  1.00  0.02           O
ATOM    671  H   LYS    43      19.087  37.766  51.190  1.00  0.00           H
ATOM    672  HA  LYS    43      19.829  37.382  48.416  1.00  0.00           H
ATOM    673  HB2 LYS    43      17.442  36.725  48.174  1.00  0.00           H
ATOM    674  HB3 LYS    43      17.135  37.302  49.825  1.00  0.00           H
ATOM    675  HG2 LYS    43      18.918  35.005  48.958  1.00  0.00           H
ATOM    676  HG3 LYS    43      18.929  35.676  50.603  1.00  0.00           H
ATOM    677  HD2 LYS    43      16.472  35.214  50.748  1.00  0.00           H
ATOM    678  HD3 LYS    43      16.564  34.421  49.161  1.00  0.00           H
ATOM    679  HE2 LYS    43      18.140  33.601  51.629  1.00  0.00           H
ATOM    680  HE3 LYS    43      18.160  32.783  50.051  1.00  0.00           H
ATOM    681  HZ1 LYS    43      16.688  31.712  51.590  1.00  0.00           H
ATOM    682  HZ2 LYS    43      15.830  32.338  50.328  1.00  0.00           H
ATOM    683  HZ3 LYS    43      15.815  33.097  51.792  1.00  0.00           H
ATOM    684  N   MET    44      18.012  40.032  49.160  1.00  0.02           N
ATOM    685  CA  MET    44      17.545  41.277  48.548  1.00  0.02           C
ATOM    686  CB  MET    44      16.411  41.899  49.364  1.00  0.03           C
ATOM    687  CG  MET    44      16.857  42.468  50.706  1.00  0.04           C
ATOM    688  SD  MET    44      15.559  43.270  51.674  1.00  0.51           S
ATOM    689  CE  MET    44      16.575  43.964  52.998  1.00  1.16           C
ATOM    690  C   MET    44      18.687  42.274  48.333  1.00  0.03           C
ATOM    691  O   MET    44      18.619  43.044  47.369  1.00  0.02           O
ATOM    692  H   MET    44      17.916  39.875  50.153  1.00  0.00           H
ATOM    693  HA  MET    44      17.142  41.027  47.567  1.00  0.00           H
ATOM    694  HB2 MET    44      15.660  41.131  49.549  1.00  0.00           H
ATOM    695  HB3 MET    44      15.957  42.698  48.779  1.00  0.00           H
ATOM    696  HG2 MET    44      17.263  41.650  51.300  1.00  0.00           H
ATOM    697  HG3 MET    44      17.652  43.192  50.527  1.00  0.00           H
ATOM    698  HE1 MET    44      15.939  44.502  53.701  1.00  0.00           H
ATOM    699  HE2 MET    44      17.307  44.650  52.572  1.00  0.00           H
ATOM    700  HE3 MET    44      17.092  43.159  53.519  1.00  0.00           H
ATOM    701  N   LYS    45      19.813  42.085  49.008  1.00  0.04           N
ATOM    702  CA  LYS    45      20.977  42.932  48.741  1.00  0.04           C
ATOM    703  CB  LYS    45      21.871  42.989  49.972  1.00  0.01           C
ATOM    704  CG  LYS    45      21.183  43.731  51.110  1.00  0.03           C
ATOM    705  CD  LYS    45      20.791  45.143  50.690  1.00  0.03           C
ATOM    706  CE  LYS    45      20.037  45.865  51.800  1.00  0.03           C
ATOM    707  NZ  LYS    45      19.606  47.201  51.357  1.00  0.02           N
ATOM    708  C   LYS    45      21.761  42.415  47.544  1.00  0.01           C
ATOM    709  O   LYS    45      22.254  43.224  46.747  1.00  0.03           O
ATOM    710  H   LYS    45      19.867  41.357  49.706  1.00  0.00           H
ATOM    711  HA  LYS    45      20.629  43.940  48.518  1.00  0.00           H
ATOM    712  HB2 LYS    45      22.796  43.506  49.717  1.00  0.00           H
ATOM    713  HB3 LYS    45      22.104  41.974  50.294  1.00  0.00           H
ATOM    714  HG2 LYS    45      21.864  43.789  51.959  1.00  0.00           H
ATOM    715  HG3 LYS    45      20.288  43.184  51.405  1.00  0.00           H
ATOM    716  HD2 LYS    45      21.694  45.705  50.451  1.00  0.00           H
ATOM    717  HD3 LYS    45      20.158  45.090  49.804  1.00  0.00           H
ATOM    718  HE2 LYS    45      19.160  45.280  52.075  1.00  0.00           H
ATOM    719  HE3 LYS    45      20.687  45.967  52.669  1.00  0.00           H
ATOM    720  HZ1 LYS    45      19.109  47.661  52.107  1.00  0.00           H
ATOM    721  HZ2 LYS    45      18.997  47.110  50.556  1.00  0.00           H
ATOM    722  HZ3 LYS    45      20.416  47.749  51.104  1.00  0.00           H
ATOM    723  N   LYS    46      21.639  41.124  47.275  1.00  0.02           N
ATOM    724  CA  LYS    46      22.211  40.569  46.050  1.00  0.02           C
ATOM    725  CB  LYS    46      22.144  39.048  46.090  1.00  0.02           C
ATOM    726  CG  LYS    46      23.079  38.472  47.143  1.00  0.04           C
ATOM    727  CD  LYS    46      22.953  36.956  47.211  1.00  0.03           C
ATOM    728  CE  LYS    46      23.914  36.371  48.236  1.00  0.02           C
ATOM    729  NZ  LYS    46      23.741  34.913  48.344  1.00  0.02           N
ATOM    730  C   LYS    46      21.433  41.059  44.842  1.00  0.02           C
ATOM    731  O   LYS    46      22.044  41.646  43.942  1.00  0.02           O
ATOM    732  H   LYS    46      21.148  40.520  47.919  1.00  0.00           H
ATOM    733  HA  LYS    46      23.251  40.883  45.962  1.00  0.00           H
ATOM    734  HB2 LYS    46      21.123  38.745  46.321  1.00  0.00           H
ATOM    735  HB3 LYS    46      22.421  38.653  45.113  1.00  0.00           H
ATOM    736  HG2 LYS    46      22.825  38.895  48.115  1.00  0.00           H
ATOM    737  HG3 LYS    46      24.107  38.736  46.894  1.00  0.00           H
ATOM    738  HD2 LYS    46      23.179  36.536  46.231  1.00  0.00           H
ATOM    739  HD3 LYS    46      21.932  36.693  47.486  1.00  0.00           H
ATOM    740  HE2 LYS    46      24.938  36.587  47.930  1.00  0.00           H
ATOM    741  HE3 LYS    46      23.725  36.828  49.207  1.00  0.00           H
ATOM    742  HZ1 LYS    46      24.387  34.547  49.028  1.00  0.00           H
ATOM    743  HZ2 LYS    46      23.922  34.485  47.447  1.00  0.00           H
ATOM    744  HZ3 LYS    46      22.795  34.707  48.630  1.00  0.00           H
ATOM    745  N   GLU    47      20.115  41.127  44.975  1.00  0.02           N
ATOM    746  CA  GLU    47      19.285  41.609  43.862  1.00  0.03           C
ATOM    747  CB  GLU    47      17.820  41.302  44.153  1.00  0.02           C
ATOM    748  CG  GLU    47      17.571  39.815  44.388  1.00  0.02           C
ATOM    749  CD  GLU    47      18.013  38.980  43.190  1.00  0.02           C
ATOM    750  OE1 GLU    47      19.038  38.323  43.317  1.00  0.03           O
ATOM    751  OE2 GLU    47      17.234  38.876  42.253  1.00  0.02           O
ATOM    752  C   GLU    47      19.446  43.114  43.654  1.00  0.03           C
ATOM    753  O   GLU    47      19.593  43.553  42.507  1.00  0.02           O
ATOM    754  H   GLU    47      19.681  40.847  45.843  1.00  0.00           H
ATOM    755  HA  GLU    47      19.581  41.092  42.949  1.00  0.00           H
ATOM    756  HB2 GLU    47      17.219  41.627  43.304  1.00  0.00           H
ATOM    757  HB3 GLU    47      17.511  41.857  45.039  1.00  0.00           H
ATOM    758  HG2 GLU    47      18.130  39.497  45.268  1.00  0.00           H
ATOM    759  HG3 GLU    47      16.507  39.654  44.563  1.00  0.00           H
ATOM    760  N   LYS    48      19.691  43.831  44.739  1.00  0.02           N
ATOM    761  CA  LYS    48      19.942  45.270  44.675  1.00  0.03           C
ATOM    762  CB  LYS    48      20.069  45.775  46.108  1.00  0.01           C
ATOM    763  CG  LYS    48      20.446  47.249  46.169  1.00  0.03           C
ATOM    764  CD  LYS    48      20.737  47.675  47.603  1.00  0.02           C
ATOM    765  CE  LYS    48      21.185  49.129  47.671  1.00  0.02           C
ATOM    766  NZ  LYS    48      21.487  49.521  49.055  1.00  0.03           N
ATOM    767  C   LYS    48      21.231  45.581  43.922  1.00  0.02           C
ATOM    768  O   LYS    48      21.188  46.313  42.924  1.00  0.02           O
ATOM    769  H   LYS    48      19.705  43.371  45.638  1.00  0.00           H
ATOM    770  HA  LYS    48      19.104  45.766  44.185  1.00  0.00           H
ATOM    771  HB2 LYS    48      19.114  45.636  46.615  1.00  0.00           H
ATOM    772  HB3 LYS    48      20.832  45.192  46.623  1.00  0.00           H
ATOM    773  HG2 LYS    48      19.621  47.845  45.780  1.00  0.00           H
ATOM    774  HG3 LYS    48      21.332  47.419  45.557  1.00  0.00           H
ATOM    775  HD2 LYS    48      21.526  47.042  48.008  1.00  0.00           H
ATOM    776  HD3 LYS    48      19.836  47.550  48.203  1.00  0.00           H
ATOM    777  HE2 LYS    48      22.080  49.255  47.061  1.00  0.00           H
ATOM    778  HE3 LYS    48      20.392  49.768  47.282  1.00  0.00           H
ATOM    779  HZ1 LYS    48      21.781  50.487  49.075  1.00  0.00           H
ATOM    780  HZ2 LYS    48      22.227  48.936  49.416  1.00  0.00           H
ATOM    781  HZ3 LYS    48      20.661  49.409  49.625  1.00  0.00           H
ATOM    782  N   PHE    49      22.284  44.832  44.209  1.00  0.03           N
ATOM    783  CA  PHE    49      23.566  45.083  43.549  1.00  0.02           C
ATOM    784  CB  PHE    49      24.682  44.493  44.399  1.00  0.02           C
ATOM    785  CG  PHE    49      24.892  45.214  45.726  1.00  0.03           C
ATOM    786  CD1 PHE    49      25.062  44.483  46.893  1.00  0.02           C
ATOM    787  CE1 PHE    49      25.250  45.139  48.102  1.00  0.02           C
ATOM    788  CZ  PHE    49      25.270  46.527  48.142  1.00  0.02           C
ATOM    789  CE2 PHE    49      25.101  47.259  46.975  1.00  0.03           C
ATOM    790  CD2 PHE    49      24.913  46.602  45.766  1.00  0.03           C
ATOM    791  C   PHE    49      23.622  44.514  42.136  1.00  0.02           C
ATOM    792  O   PHE    49      24.262  45.129  41.274  1.00  0.03           O
ATOM    793  H   PHE    49      22.203  44.086  44.885  1.00  0.00           H
ATOM    794  HA  PHE    49      23.715  46.161  43.490  1.00  0.00           H
ATOM    795  HB2 PHE    49      24.440  43.451  44.609  1.00  0.00           H
ATOM    796  HB3 PHE    49      25.611  44.529  43.830  1.00  0.00           H
ATOM    797  HD1 PHE    49      25.048  43.404  46.861  1.00  0.00           H
ATOM    798  HE1 PHE    49      25.381  44.570  49.011  1.00  0.00           H
ATOM    799  HZ  PHE    49      25.417  47.037  49.082  1.00  0.00           H
ATOM    800  HE2 PHE    49      25.116  48.338  47.007  1.00  0.00           H
ATOM    801  HD2 PHE    49      24.783  47.170  44.857  1.00  0.00           H
ATOM    802  N   LYS    50      22.778  43.542  41.833  1.00  0.02           N
ATOM    803  CA  LYS    50      22.697  43.036  40.462  1.00  0.03           C
ATOM    804  CB  LYS    50      21.938  41.715  40.473  1.00  0.03           C
ATOM    805  CG  LYS    50      22.756  40.620  41.146  1.00  0.04           C
ATOM    806  CD  LYS    50      21.932  39.362  41.392  1.00  0.03           C
ATOM    807  CE  LYS    50      21.351  38.810  40.099  1.00  0.01           C
ATOM    808  NZ  LYS    50      20.608  37.564  40.334  1.00  0.02           N
ATOM    809  C   LYS    50      21.994  44.040  39.554  1.00  0.03           C
ATOM    810  O   LYS    50      22.496  44.319  38.458  1.00  0.02           O
ATOM    811  H   LYS    50      22.187  43.147  42.551  1.00  0.00           H
ATOM    812  HA  LYS    50      23.706  42.863  40.087  1.00  0.00           H
ATOM    813  HB2 LYS    50      21.003  41.846  41.017  1.00  0.00           H
ATOM    814  HB3 LYS    50      21.718  41.419  39.447  1.00  0.00           H
ATOM    815  HG2 LYS    50      23.123  40.993  42.102  1.00  0.00           H
ATOM    816  HG3 LYS    50      23.606  40.370  40.511  1.00  0.00           H
ATOM    817  HD2 LYS    50      21.115  39.602  42.072  1.00  0.00           H
ATOM    818  HD3 LYS    50      22.567  38.604  41.850  1.00  0.00           H
ATOM    819  HE2 LYS    50      22.164  38.611  39.401  1.00  0.00           H
ATOM    820  HE3 LYS    50      20.679  39.550  39.664  1.00  0.00           H
ATOM    821  HZ1 LYS    50      20.236  37.223  39.459  1.00  0.00           H
ATOM    822  HZ2 LYS    50      21.229  36.871  40.728  1.00  0.00           H
ATOM    823  HZ3 LYS    50      19.849  37.741  40.977  1.00  0.00           H
ATOM    824  N   ILE    51      21.042  44.774  40.107  1.00  0.02           N
ATOM    825  CA  ILE    51      20.373  45.817  39.326  1.00  0.03           C
ATOM    826  CB  ILE    51      19.072  46.184  40.030  1.00  0.03           C
ATOM    827  CG2 ILE    51      18.380  47.344  39.320  1.00  0.03           C
ATOM    828  CG1 ILE    51      18.143  44.979  40.105  1.00  0.07           C
ATOM    829  CD1 ILE    51      16.872  45.307  40.880  1.00  0.16           C
ATOM    830  C   ILE    51      21.257  47.056  39.189  1.00  0.03           C
ATOM    831  O   ILE    51      21.454  47.537  38.064  1.00  0.01           O
ATOM    832  H   ILE    51      20.776  44.615  41.068  1.00  0.00           H
ATOM    833  HA  ILE    51      20.145  45.429  38.333  1.00  0.00           H
ATOM    834  HB  ILE    51      19.309  46.497  41.047  1.00  0.00           H
ATOM    835 HG12 ILE    51      17.874  44.675  39.094  1.00  0.00           H
ATOM    836 HG13 ILE    51      18.662  44.158  40.599  1.00  0.00           H
ATOM    837 HG21 ILE    51      19.056  48.198  39.274  1.00  0.00           H
ATOM    838 HG22 ILE    51      17.481  47.622  39.870  1.00  0.00           H
ATOM    839 HG23 ILE    51      18.108  47.041  38.309  1.00  0.00           H
ATOM    840 HD11 ILE    51      16.501  44.406  41.369  1.00  0.00           H
ATOM    841 HD12 ILE    51      17.091  46.065  41.632  1.00  0.00           H
ATOM    842 HD13 ILE    51      16.115  45.685  40.193  1.00  0.00           H
ATOM    843  N   LEU    52      21.991  47.376  40.245  1.00  0.03           N
ATOM    844  CA  LEU    52      22.861  48.558  40.222  1.00  0.02           C
ATOM    845  CB  LEU    52      23.378  48.821  41.631  1.00  0.03           C
ATOM    846  CG  LEU    52      22.274  49.273  42.578  1.00  0.02           C
ATOM    847  CD1 LEU    52      22.814  49.420  43.996  1.00  0.03           C
ATOM    848  CD2 LEU    52      21.644  50.577  42.103  1.00  0.03           C
ATOM    849  C   LEU    52      24.054  48.385  39.291  1.00  0.02           C
ATOM    850  O   LEU    52      24.292  49.246  38.435  1.00  0.03           O
ATOM    851  H   LEU    52      21.951  46.801  41.074  1.00  0.00           H
ATOM    852  HA  LEU    52      22.279  49.419  39.893  1.00  0.00           H
ATOM    853  HB2 LEU    52      24.140  49.599  41.585  1.00  0.00           H
ATOM    854  HB3 LEU    52      23.827  47.907  42.020  1.00  0.00           H
ATOM    855  HG  LEU    52      21.500  48.506  42.588  1.00  0.00           H
ATOM    856 HD21 LEU    52      21.265  50.450  41.089  1.00  0.00           H
ATOM    857 HD22 LEU    52      20.822  50.846  42.767  1.00  0.00           H
ATOM    858 HD23 LEU    52      22.394  51.368  42.114  1.00  0.00           H
ATOM    859 HD11 LEU    52      22.012  49.744  44.659  1.00  0.00           H
ATOM    860 HD12 LEU    52      23.203  48.461  44.338  1.00  0.00           H
ATOM    861 HD13 LEU    52      23.614  50.160  44.005  1.00  0.00           H
ATOM    862  N   PHE    53      24.641  47.201  39.289  1.00  0.03           N
ATOM    863  CA  PHE    53      25.790  46.965  38.418  1.00  0.02           C
ATOM    864  CB  PHE    53      26.688  45.898  39.028  1.00  0.02           C
ATOM    865  CG  PHE    53      27.509  46.383  40.222  1.00  0.04           C
ATOM    866  CD1 PHE    53      27.097  46.117  41.522  1.00  0.02           C
ATOM    867  CE1 PHE    53      27.852  46.563  42.598  1.00  0.03           C
ATOM    868  CZ  PHE    53      29.026  47.271  42.375  1.00  0.02           C
ATOM    869  CE2 PHE    53      29.443  47.530  41.076  1.00  0.02           C
ATOM    870  CD2 PHE    53      28.686  47.084  40.001  1.00  0.01           C
ATOM    871  C   PHE    53      25.393  46.595  36.992  1.00  0.03           C
ATOM    872  O   PHE    53      26.208  46.791  36.086  1.00  0.02           O
ATOM    873  H   PHE    53      24.297  46.463  39.887  1.00  0.00           H
ATOM    874  HA  PHE    53      26.363  47.891  38.371  1.00  0.00           H
ATOM    875  HB2 PHE    53      27.376  45.549  38.258  1.00  0.00           H
ATOM    876  HB3 PHE    53      26.068  45.061  39.348  1.00  0.00           H
ATOM    877  HD1 PHE    53      26.187  45.562  41.696  1.00  0.00           H
ATOM    878  HE1 PHE    53      27.527  46.360  43.608  1.00  0.00           H
ATOM    879  HZ  PHE    53      29.614  47.620  43.211  1.00  0.00           H
ATOM    880  HE2 PHE    53      30.357  48.079  40.902  1.00  0.00           H
ATOM    881  HD2 PHE    53      29.014  47.283  38.991  1.00  0.00           H
ATOM    882  N   THR    54      24.132  46.271  36.749  1.00  0.03           N
ATOM    883  CA  THR    54      23.687  46.097  35.362  1.00  0.02           C
ATOM    884  CB  THR    54      22.487  45.162  35.321  1.00  0.02           C
ATOM    885  OG1 THR    54      22.958  43.882  35.699  1.00  0.02           O
ATOM    886  CG2 THR    54      21.910  45.036  33.915  1.00  0.03           C
ATOM    887  C   THR    54      23.332  47.447  34.752  1.00  0.03           C
ATOM    888  O   THR    54      23.622  47.687  33.573  1.00  0.03           O
ATOM    889  H   THR    54      23.482  46.145  37.512  1.00  0.00           H
ATOM    890  HA  THR    54      24.499  45.653  34.785  1.00  0.00           H
ATOM    891  HB  THR    54      21.719  45.502  36.016  1.00  0.00           H
ATOM    892  HG1 THR    54      23.636  43.596  35.082  1.00  0.00           H
ATOM    893 HG21 THR    54      21.055  44.360  33.932  1.00  0.00           H
ATOM    894 HG22 THR    54      22.673  44.641  33.244  1.00  0.00           H
ATOM    895 HG23 THR    54      21.590  46.017  33.564  1.00  0.00           H
ATOM    896  N   LEU    55      22.993  48.390  35.615  1.00  0.03           N
ATOM    897  CA  LEU    55      22.798  49.766  35.168  1.00  0.02           C
ATOM    898  CB  LEU    55      22.084  50.538  36.270  1.00  0.03           C
ATOM    899  CG  LEU    55      21.816  51.982  35.862  1.00  0.02           C
ATOM    900  CD1 LEU    55      20.979  52.044  34.587  1.00  0.03           C
ATOM    901  CD2 LEU    55      21.132  52.744  36.991  1.00  0.03           C
ATOM    902  C   LEU    55      24.153  50.402  34.874  1.00  0.02           C
ATOM    903  O   LEU    55      24.321  50.997  33.802  1.00  0.02           O
ATOM    904  H   LEU    55      22.868  48.157  36.590  1.00  0.00           H
ATOM    905  HA  LEU    55      22.188  49.773  34.264  1.00  0.00           H
ATOM    906  HB2 LEU    55      22.706  50.533  37.165  1.00  0.00           H
ATOM    907  HB3 LEU    55      21.136  50.048  36.492  1.00  0.00           H
ATOM    908  HG  LEU    55      22.774  52.461  35.662  1.00  0.00           H
ATOM    909 HD21 LEU    55      21.744  52.688  37.891  1.00  0.00           H
ATOM    910 HD22 LEU    55      20.155  52.302  37.188  1.00  0.00           H
ATOM    911 HD23 LEU    55      21.007  53.787  36.701  1.00  0.00           H
ATOM    912 HD11 LEU    55      20.390  52.961  34.583  1.00  0.00           H
ATOM    913 HD12 LEU    55      21.638  52.032  33.719  1.00  0.00           H
ATOM    914 HD13 LEU    55      20.311  51.183  34.549  1.00  0.00           H
ATOM    915  N   ARG    56      25.159  50.025  35.649  1.00  0.02           N
ATOM    916  CA  ARG    56      26.522  50.490  35.378  1.00  0.02           C
ATOM    917  CB  ARG    56      27.391  50.220  36.596  1.00  0.16           C
ATOM    918  CG  ARG    56      26.997  51.084  37.783  1.00  0.72           C
ATOM    919  CD  ARG    56      27.906  50.798  38.973  1.00  0.90           C
ATOM    920  NE  ARG    56      27.622  51.724  40.078  1.00  1.75           N
ATOM    921  CZ  ARG    56      27.079  51.346  41.235  1.00  2.57           C
ATOM    922  NH1 ARG    56      26.829  52.254  42.178  1.00  3.26           N
ATOM    923  NH2 ARG    56      26.766  50.065  41.443  1.00  3.01           N
ATOM    924  C   ARG    56      27.143  49.800  34.165  1.00  0.03           C
ATOM    925  O   ARG    56      27.816  50.475  33.384  1.00  0.03           O
ATOM    926  H   ARG    56      24.985  49.412  36.433  1.00  0.00           H
ATOM    927  HA  ARG    56      26.497  51.564  35.196  1.00  0.00           H
ATOM    928  HB2 ARG    56      27.288  49.171  36.875  1.00  0.00           H
ATOM    929  HB3 ARG    56      28.432  50.420  36.341  1.00  0.00           H
ATOM    930  HG2 ARG    56      25.965  50.866  38.059  1.00  0.00           H
ATOM    931  HG3 ARG    56      27.083  52.135  37.508  1.00  0.00           H
ATOM    932  HD2 ARG    56      28.945  50.916  38.666  1.00  0.00           H
ATOM    933  HD3 ARG    56      27.745  49.774  39.311  1.00  0.00           H
ATOM    934  HE  ARG    56      27.851  52.700  39.954  1.00  0.00           H
ATOM    935 HH11 ARG    56      27.058  53.225  42.018  1.00  0.00           H
ATOM    936 HH12 ARG    56      26.410  51.972  43.053  1.00  0.00           H
ATOM    937 HH21 ARG    56      26.347  49.783  42.318  1.00  0.00           H
ATOM    938 HH22 ARG    56      26.948  49.378  40.726  1.00  0.00           H
ATOM    939  N   THR    57      26.727  48.576  33.883  1.00  0.01           N
ATOM    940  CA  THR    57      27.162  47.879  32.670  1.00  0.02           C
ATOM    941  CB  THR    57      26.643  46.445  32.738  1.00  0.03           C
ATOM    942  OG1 THR    57      27.420  45.757  33.705  1.00  0.03           O
ATOM    943  CG2 THR    57      26.792  45.698  31.418  1.00  0.02           C
ATOM    944  C   THR    57      26.609  48.566  31.431  1.00  0.02           C
ATOM    945  O   THR    57      27.391  48.956  30.551  1.00  0.01           O
ATOM    946  H   THR    57      26.095  48.111  34.519  1.00  0.00           H
ATOM    947  HA  THR    57      28.251  47.870  32.626  1.00  0.00           H
ATOM    948  HB  THR    57      25.596  46.447  33.042  1.00  0.00           H
ATOM    949  HG1 THR    57      27.100  44.856  33.791  1.00  0.00           H
ATOM    950 HG21 THR    57      26.406  44.685  31.528  1.00  0.00           H
ATOM    951 HG22 THR    57      26.231  46.218  30.641  1.00  0.00           H
ATOM    952 HG23 THR    57      27.845  45.658  31.140  1.00  0.00           H
ATOM    953  N   THR    58      25.372  49.021  31.540  1.00  0.02           N
ATOM    954  CA  THR    58      24.728  49.741  30.443  1.00  0.03           C
ATOM    955  CB  THR    58      23.251  49.908  30.781  1.00  0.02           C
ATOM    956  OG1 THR    58      22.687  48.614  30.947  1.00  0.02           O
ATOM    957  CG2 THR    58      22.491  50.619  29.665  1.00  0.02           C
ATOM    958  C   THR    58      25.365  51.112  30.229  1.00  0.02           C
ATOM    959  O   THR    58      25.775  51.400  29.097  1.00  0.02           O
ATOM    960  H   THR    58      24.862  48.868  32.398  1.00  0.00           H
ATOM    961  HA  THR    58      24.822  49.156  29.528  1.00  0.00           H
ATOM    962  HB  THR    58      23.150  50.472  31.708  1.00  0.00           H
ATOM    963  HG1 THR    58      22.786  48.115  30.133  1.00  0.00           H
ATOM    964 HG21 THR    58      21.442  50.718  29.945  1.00  0.00           H
ATOM    965 HG22 THR    58      22.568  50.038  28.746  1.00  0.00           H
ATOM    966 HG23 THR    58      22.920  51.608  29.506  1.00  0.00           H
ATOM    967  N   MET    59      25.767  51.750  31.320  1.00  0.03           N
ATOM    968  CA  MET    59      26.422  53.067  31.246  1.00  0.02           C
ATOM    969  CB  MET    59      26.289  53.751  32.603  1.00  0.02           C
ATOM    970  CG  MET    59      24.827  53.988  32.970  1.00  0.02           C
ATOM    971  SD  MET    59      23.886  55.023  31.824  1.00  1.23           S
ATOM    972  CE  MET    59      24.838  56.553  31.967  1.00  1.78           C
ATOM    973  C   MET    59      27.905  53.002  30.860  1.00  0.01           C
ATOM    974  O   MET    59      28.493  54.032  30.515  1.00  0.03           O
ATOM    975  H   MET    59      25.620  51.322  32.223  1.00  0.00           H
ATOM    976  HA  MET    59      25.899  53.670  30.504  1.00  0.00           H
ATOM    977  HB2 MET    59      26.805  54.710  32.568  1.00  0.00           H
ATOM    978  HB3 MET    59      26.752  53.124  33.366  1.00  0.00           H
ATOM    979  HG2 MET    59      24.335  53.017  33.025  1.00  0.00           H
ATOM    980  HG3 MET    59      24.791  54.448  33.957  1.00  0.00           H
ATOM    981  HE1 MET    59      24.400  57.316  31.323  1.00  0.00           H
ATOM    982  HE2 MET    59      24.819  56.897  33.001  1.00  0.00           H
ATOM    983  HE3 MET    59      25.869  56.369  31.664  1.00  0.00           H
ATOM    984  N   GLU    60      28.481  51.809  30.852  1.00  0.02           N
ATOM    985  CA  GLU    60      29.839  51.609  30.330  1.00  0.03           C
ATOM    986  CB  GLU    60      30.533  50.501  31.119  1.00  0.03           C
ATOM    987  CG  GLU    60      30.680  50.822  32.604  1.00  0.02           C
ATOM    988  CD  GLU    60      31.657  51.964  32.859  1.00  0.03           C
ATOM    989  OE1 GLU    60      32.602  52.100  32.095  1.00  0.58           O
ATOM    990  OE2 GLU    60      31.391  52.733  33.774  1.00  0.69           O
ATOM    991  C   GLU    60      29.818  51.217  28.851  1.00  0.02           C
ATOM    992  O   GLU    60      30.864  50.862  28.297  1.00  0.02           O
ATOM    993  H   GLU    60      27.972  51.015  31.215  1.00  0.00           H
ATOM    994  HA  GLU    60      30.404  52.534  30.445  1.00  0.00           H
ATOM    995  HB2 GLU    60      29.949  49.586  31.019  1.00  0.00           H
ATOM    996  HB3 GLU    60      31.523  50.334  30.695  1.00  0.00           H
ATOM    997  HG2 GLU    60      31.040  49.932  33.120  1.00  0.00           H
ATOM    998  HG3 GLU    60      29.704  51.094  33.006  1.00  0.00           H
ATOM    999  N   GLY    61      28.635  51.157  28.259  1.00  0.02           N
ATOM   1000  CA  GLY    61      28.506  50.795  26.845  1.00  0.02           C
ATOM   1001  C   GLY    61      28.338  49.291  26.707  1.00  0.02           C
ATOM   1002  O   GLY    61      28.875  48.676  25.776  1.00  0.01           O
ATOM   1003  H   GLY    61      27.804  51.365  28.794  1.00  0.00           H
ATOM   1004  HA2 GLY    61      27.635  51.296  26.422  1.00  0.00           H
ATOM   1005  HA3 GLY    61      29.401  51.110  26.308  1.00  0.00           H
ATOM   1006  N   PHE    62      27.610  48.731  27.661  1.00  0.02           N
ATOM   1007  CA  PHE    62      27.384  47.281  27.811  1.00  0.02           C
ATOM   1008  CB  PHE    62      26.768  46.699  26.544  1.00  0.02           C
ATOM   1009  CG  PHE    62      25.361  47.204  26.251  1.00  0.02           C
ATOM   1010  CD1 PHE    62      25.011  47.570  24.958  1.00  0.02           C
ATOM   1011  CE1 PHE    62      23.728  48.030  24.691  1.00  0.02           C
ATOM   1012  CZ  PHE    62      22.797  48.126  25.717  1.00  0.01           C
ATOM   1013  CE2 PHE    62      23.147  47.759  27.010  1.00  0.00           C
ATOM   1014  CD2 PHE    62      24.429  47.298  27.277  1.00  0.02           C
ATOM   1015  C   PHE    62      28.670  46.538  28.170  1.00  0.02           C
ATOM   1016  O   PHE    62      28.813  45.346  27.876  1.00  0.01           O
ATOM   1017  H   PHE    62      27.177  49.343  28.337  1.00  0.00           H
ATOM   1018  HA  PHE    62      26.675  47.135  28.626  1.00  0.00           H
ATOM   1019  HB2 PHE    62      26.728  45.615  26.649  1.00  0.00           H
ATOM   1020  HB3 PHE    62      27.411  46.945  25.698  1.00  0.00           H
ATOM   1021  HD1 PHE    62      25.736  47.497  24.161  1.00  0.00           H
ATOM   1022  HE1 PHE    62      23.454  48.313  23.685  1.00  0.00           H
ATOM   1023  HZ  PHE    62      21.800  48.486  25.509  1.00  0.00           H
ATOM   1024  HE2 PHE    62      22.422  47.832  27.807  1.00  0.00           H
ATOM   1025  HD2 PHE    62      24.702  47.012  28.282  1.00  0.00           H
ATOM   1026  N   ARG    63      29.536  47.213  28.906  1.00  0.02           N
ATOM   1027  CA  ARG    63      30.815  46.631  29.315  1.00  0.02           C
ATOM   1028  CB  ARG    63      31.945  47.571  28.912  1.00  0.01           C
ATOM   1029  CG  ARG    63      31.970  47.779  27.400  1.00  0.01           C
ATOM   1030  CD  ARG    63      33.037  48.781  26.980  1.00  0.02           C
ATOM   1031  NE  ARG    63      34.387  48.309  27.325  1.00  0.02           N
ATOM   1032  CZ  ARG    63      35.476  49.070  27.189  1.00  0.02           C
ATOM   1033  NH1 ARG    63      35.357  50.336  26.785  1.00  0.02           N
ATOM   1034  NH2 ARG    63      36.679  48.580  27.498  1.00  0.02           N
ATOM   1035  C   ARG    63      30.809  46.422  30.819  1.00  0.03           C
ATOM   1036  O   ARG    63      29.765  46.552  31.469  1.00  0.02           O
ATOM   1037  H   ARG    63      29.309  48.154  29.193  1.00  0.00           H
ATOM   1038  HA  ARG    63      30.950  45.670  28.818  1.00  0.00           H
ATOM   1039  HB2 ARG    63      31.799  48.534  29.402  1.00  0.00           H
ATOM   1040  HB3 ARG    63      32.897  47.146  29.232  1.00  0.00           H
ATOM   1041  HG2 ARG    63      32.175  46.824  26.917  1.00  0.00           H
ATOM   1042  HG3 ARG    63      30.995  48.141  27.074  1.00  0.00           H
ATOM   1043  HD2 ARG    63      32.979  48.929  25.902  1.00  0.00           H
ATOM   1044  HD3 ARG    63      32.852  49.731  27.481  1.00  0.00           H
ATOM   1045  HE  ARG    63      34.495  47.370  27.680  1.00  0.00           H
ATOM   1046 HH11 ARG    63      36.178  50.918  26.697  1.00  0.00           H
ATOM   1047 HH12 ARG    63      34.446  50.713  26.567  1.00  0.00           H
ATOM   1048 HH21 ARG    63      37.499  49.162  27.410  1.00  0.00           H
ATOM   1049 HH22 ARG    63      36.769  47.627  27.820  1.00  0.00           H
ATOM   1050  N   ARG    64      31.950  46.039  31.361  1.00  0.02           N
ATOM   1051  CA  ARG    64      32.035  45.833  32.809  1.00  0.03           C
ATOM   1052  CB  ARG    64      33.415  45.298  33.146  1.00  0.02           C
ATOM   1053  CG  ARG    64      33.630  43.945  32.492  1.00  0.02           C
ATOM   1054  CD  ARG    64      35.052  43.456  32.719  1.00  0.03           C
ATOM   1055  NE  ARG    64      35.311  42.190  32.017  1.00  0.03           N
ATOM   1056  CZ  ARG    64      35.758  42.106  30.762  1.00  0.02           C
ATOM   1057  NH1 ARG    64      35.923  43.207  30.026  1.00  0.02           N
ATOM   1058  NH2 ARG    64      35.983  40.912  30.221  1.00  0.02           N
ATOM   1059  C   ARG    64      31.789  47.141  33.545  1.00  0.01           C
ATOM   1060  O   ARG    64      32.199  48.211  33.082  1.00  0.02           O
ATOM   1061  H   ARG    64      32.762  45.888  30.779  1.00  0.00           H
ATOM   1062  HA  ARG    64      31.284  45.104  33.112  1.00  0.00           H
ATOM   1063  HB2 ARG    64      34.170  45.996  32.784  1.00  0.00           H
ATOM   1064  HB3 ARG    64      33.508  45.195  34.227  1.00  0.00           H
ATOM   1065  HG2 ARG    64      32.932  43.226  32.921  1.00  0.00           H
ATOM   1066  HG3 ARG    64      33.446  44.030  31.421  1.00  0.00           H
ATOM   1067  HD2 ARG    64      35.207  43.305  33.787  1.00  0.00           H
ATOM   1068  HD3 ARG    64      35.751  44.212  32.360  1.00  0.00           H
ATOM   1069  HE  ARG    64      35.140  41.329  32.516  1.00  0.00           H
ATOM   1070 HH11 ARG    64      36.240  43.133  29.070  1.00  0.00           H
ATOM   1071 HH12 ARG    64      35.731  44.115  30.425  1.00  0.00           H
ATOM   1072 HH21 ARG    64      36.299  40.842  29.264  1.00  0.00           H
ATOM   1073 HH22 ARG    64      35.837  40.075  30.767  1.00  0.00           H
ATOM   1074  N   PRO    65      31.001  47.054  34.605  1.00  0.02           N
ATOM   1075  CA  PRO    65      30.678  48.225  35.423  1.00  0.03           C
ATOM   1076  CB  PRO    65      29.796  47.706  36.516  1.00  0.02           C
ATOM   1077  CG  PRO    65      29.568  46.214  36.324  1.00  0.34           C
ATOM   1078  CD  PRO    65      30.367  45.827  35.092  1.00  0.19           C
ATOM   1079  C   PRO    65      31.961  48.833  35.970  1.00  0.02           C
ATOM   1080  O   PRO    65      32.520  49.775  35.393  1.00  0.03           O
ATOM   1081  HA  PRO    65      30.140  48.961  34.826  1.00  0.00           H
ATOM   1082  HB2 PRO    65      28.838  48.226  36.487  1.00  0.00           H
ATOM   1083  HB3 PRO    65      30.273  47.879  37.481  1.00  0.00           H
ATOM   1084  HG2 PRO    65      28.509  46.009  36.169  1.00  0.00           H
ATOM   1085  HG3 PRO    65      29.931  45.665  37.193  1.00  0.00           H
ATOM   1086  HD2 PRO    65      31.126  45.089  35.352  1.00  0.00           H
ATOM   1087  HD3 PRO    65      29.702  45.424  34.329  1.00  0.00           H
ATOM   1088  N   THR    66      32.398  48.304  37.098  1.00  0.02           N
ATOM   1089  CA  THR    66      33.748  48.588  37.568  1.00  0.02           C
ATOM   1090  CB  THR    66      33.918  48.111  39.005  1.00  0.02           C
ATOM   1091  OG1 THR    66      34.005  46.686  39.000  1.00  0.02           O
ATOM   1092  CG2 THR    66      32.762  48.548  39.896  1.00  0.02           C
ATOM   1093  C   THR    66      34.694  47.790  36.690  1.00  0.03           C
ATOM   1094  O   THR    66      34.283  46.770  36.121  1.00  0.02           O
ATOM   1095  H   THR    66      31.794  47.700  37.637  1.00  0.00           H
ATOM   1096  HA  THR    66      33.963  49.654  37.491  1.00  0.00           H
ATOM   1097  HB  THR    66      34.846  48.520  39.405  1.00  0.00           H
ATOM   1098  HG1 THR    66      33.576  46.337  39.784  1.00  0.00           H
ATOM   1099 HG21 THR    66      32.927  48.185  40.910  1.00  0.00           H
ATOM   1100 HG22 THR    66      32.702  49.636  39.905  1.00  0.00           H
ATOM   1101 HG23 THR    66      31.830  48.136  39.510  1.00  0.00           H
ATOM   1102  N   HIS    67      35.935  48.238  36.621  1.00  0.02           N
ATOM   1103  CA  HIS    67      36.986  47.534  35.875  1.00  0.01           C
ATOM   1104  CB  HIS    67      37.197  46.139  36.459  1.00  0.03           C
ATOM   1105  CG  HIS    67      37.622  46.133  37.914  1.00  0.02           C
ATOM   1106  ND1 HIS    67      36.827  45.946  38.988  1.00  0.02           N
ATOM   1107  CE1 HIS    67      37.585  45.997  40.102  1.00  0.02           C
ATOM   1108  NE2 HIS    67      38.858  46.250  39.729  1.00  0.03           N
ATOM   1109  CD2 HIS    67      38.894  46.340  38.381  1.00  0.03           C
ATOM   1110  C   HIS    67      36.613  47.442  34.408  1.00  0.03           C
ATOM   1111  O   HIS    67      36.297  46.363  33.896  1.00  0.02           O
ATOM   1112  H   HIS    67      36.170  49.096  37.099  1.00  0.00           H
ATOM   1113  HA  HIS    67      37.916  48.096  35.965  1.00  0.00           H
ATOM   1114  HB2 HIS    67      37.969  45.637  35.875  1.00  0.00           H
ATOM   1115  HB3 HIS    67      36.268  45.577  36.365  1.00  0.00           H
ATOM   1116  HE1 HIS    67      37.235  45.860  41.115  1.00  0.00           H
ATOM   1117  HD2 HIS    67      39.768  46.539  37.779  1.00  0.00           H
ATOM   1118  HD1 HIS    67      35.829  45.793  38.962  1.00  0.00           H
ATOM   1119  N   THR    68      36.645  48.583  33.745  1.00  0.02           N
ATOM   1120  CA  THR    68      36.203  48.631  32.353  1.00  0.02           C
ATOM   1121  CB  THR    68      35.406  49.915  32.156  1.00  0.02           C
ATOM   1122  OG1 THR    68      34.404  49.978  33.164  1.00  0.03           O
ATOM   1123  CG2 THR    68      34.722  49.951  30.794  1.00  0.02           C
ATOM   1124  C   THR    68      37.381  48.590  31.389  1.00  0.02           C
ATOM   1125  O   THR    68      37.420  47.748  30.484  1.00  0.02           O
ATOM   1126  H   THR    68      36.975  49.422  34.200  1.00  0.00           H
ATOM   1127  HA  THR    68      35.554  47.777  32.157  1.00  0.00           H
ATOM   1128  HB  THR    68      36.071  50.773  32.251  1.00  0.00           H
ATOM   1129 HG21 THR    68      34.164  50.882  30.692  1.00  0.00           H
ATOM   1130 HG22 THR    68      35.475  49.891  30.008  1.00  0.00           H
ATOM   1131 HG23 THR    68      34.039  49.106  30.708  1.00  0.00           H
ATOM   1132  HG1 THR    68      34.820  49.978  34.029  1.00  0.00           H
ATOM   1133  N   VAL    69      38.361  49.448  31.617  1.00  0.02           N
ATOM   1134  CA  VAL    69      39.524  49.494  30.722  1.00  0.03           C
ATOM   1135  CB  VAL    69      40.099  50.902  30.733  1.00  0.02           C
ATOM   1136  CG1 VAL    69      39.192  51.857  29.965  1.00  0.03           C
ATOM   1137  CG2 VAL    69      40.330  51.404  32.149  1.00  0.02           C
ATOM   1138  C   VAL    69      40.559  48.433  31.092  1.00  0.02           C
ATOM   1139  O   VAL    69      40.983  48.321  32.252  1.00  0.02           O
ATOM   1140  H   VAL    69      38.309  50.073  32.409  1.00  0.00           H
ATOM   1141  HA  VAL    69      39.176  49.283  29.711  1.00  0.00           H
ATOM   1142  HB  VAL    69      41.063  50.874  30.226  1.00  0.00           H
ATOM   1143 HG21 VAL    69      40.980  50.708  32.680  1.00  0.00           H
ATOM   1144 HG22 VAL    69      40.801  52.386  32.114  1.00  0.00           H
ATOM   1145 HG23 VAL    69      39.375  51.478  32.669  1.00  0.00           H
ATOM   1146 HG11 VAL    69      39.620  52.859  29.984  1.00  0.00           H
ATOM   1147 HG12 VAL    69      38.206  51.874  30.430  1.00  0.00           H
ATOM   1148 HG13 VAL    69      39.101  51.520  28.932  1.00  0.00           H
ATOM   1149  N   ALA    70      40.977  47.704  30.071  1.00  0.02           N
ATOM   1150  CA  ALA    70      41.788  46.494  30.252  1.00  0.03           C
ATOM   1151  CB  ALA    70      40.959  45.333  29.732  1.00  0.29           C
ATOM   1152  C   ALA    70      43.122  46.455  29.508  1.00  0.02           C
ATOM   1153  O   ALA    70      43.365  47.197  28.548  1.00  0.02           O
ATOM   1154  H   ALA    70      40.730  47.990  29.134  1.00  0.00           H
ATOM   1155  HA  ALA    70      41.972  46.348  31.316  1.00  0.00           H
ATOM   1156  HB1 ALA    70      41.521  44.406  29.845  1.00  0.00           H
ATOM   1157  HB2 ALA    70      40.031  45.267  30.300  1.00  0.00           H
ATOM   1158  HB3 ALA    70      40.730  45.493  28.678  1.00  0.00           H
ATOM   1159  N   THR    71      43.968  45.554  29.988  1.00  0.02           N
ATOM   1160  CA  THR    71      45.227  45.199  29.309  1.00  0.03           C
ATOM   1161  CB  THR    71      46.258  46.310  29.508  1.00  0.02           C
ATOM   1162  OG1 THR    71      47.494  45.873  28.962  1.00  0.02           O
ATOM   1163  CG2 THR    71      46.479  46.657  30.973  1.00  0.02           C
ATOM   1164  C   THR    71      45.762  43.846  29.806  1.00  0.03           C
ATOM   1165  O   THR    71      46.163  43.696  30.970  1.00  0.02           O
ATOM   1166  H   THR    71      43.740  45.091  30.856  1.00  0.00           H
ATOM   1167  HA  THR    71      45.024  45.112  28.242  1.00  0.00           H
ATOM   1168  HB  THR    71      45.928  47.202  28.976  1.00  0.00           H
ATOM   1169 HG21 THR    71      47.221  47.452  31.051  1.00  0.00           H
ATOM   1170 HG22 THR    71      45.540  46.993  31.412  1.00  0.00           H
ATOM   1171 HG23 THR    71      46.834  45.775  31.506  1.00  0.00           H
ATOM   1172  HG1 THR    71      48.144  46.575  29.040  1.00  0.00           H
ATOM   1173  N   GLY    72      45.777  42.859  28.924  1.00  0.02           N
ATOM   1174  CA  GLY    72      46.206  41.525  29.360  1.00  0.03           C
ATOM   1175  C   GLY    72      46.761  40.611  28.265  1.00  0.01           C
ATOM   1176  O   GLY    72      47.059  41.023  27.136  1.00  0.02           O
ATOM   1177  H   GLY    72      45.498  43.021  27.967  1.00  0.00           H
ATOM   1178  HA2 GLY    72      46.983  41.654  30.113  1.00  0.00           H
ATOM   1179  HA3 GLY    72      45.356  41.026  29.825  1.00  0.00           H
ATOM   1180  N   GLY    73      46.858  39.345  28.632  1.00  0.02           N
ATOM   1181  CA  GLY    73      47.437  38.324  27.757  1.00  0.02           C
ATOM   1182  C   GLY    73      47.401  36.929  28.375  1.00  0.02           C
ATOM   1183  O   GLY    73      47.354  36.755  29.599  1.00  0.02           O
ATOM   1184  H   GLY    73      46.522  39.073  29.545  1.00  0.00           H
ATOM   1185  HA2 GLY    73      46.875  38.306  26.823  1.00  0.00           H
ATOM   1186  HA3 GLY    73      48.472  38.589  27.542  1.00  0.00           H
ATOM   1187  N   LEU    74      47.466  35.938  27.507  1.00  0.02           N
ATOM   1188  CA  LEU    74      47.469  34.542  27.936  1.00  0.02           C
ATOM   1189  CB  LEU    74      46.765  33.697  26.871  1.00  0.02           C
ATOM   1190  CG  LEU    74      47.375  33.819  25.474  1.00  0.82           C
ATOM   1191  CD1 LEU    74      48.434  32.745  25.235  1.00  1.18           C
ATOM   1192  CD2 LEU    74      46.288  33.680  24.415  1.00  1.34           C
ATOM   1193  C   LEU    74      48.889  34.059  28.218  1.00  0.03           C
ATOM   1194  O   LEU    74      49.881  34.678  27.800  1.00  0.02           O
ATOM   1195  H   LEU    74      47.515  36.150  26.521  1.00  0.00           H
ATOM   1196  HA  LEU    74      46.896  34.470  28.860  1.00  0.00           H
ATOM   1197  HB2 LEU    74      46.814  32.652  27.176  1.00  0.00           H
ATOM   1198  HB3 LEU    74      45.718  33.998  26.822  1.00  0.00           H
ATOM   1199  HG  LEU    74      47.839  34.800  25.376  1.00  0.00           H
ATOM   1200 HD21 LEU    74      45.525  34.442  24.575  1.00  0.00           H
ATOM   1201 HD22 LEU    74      45.835  32.691  24.488  1.00  0.00           H
ATOM   1202 HD23 LEU    74      46.727  33.807  23.425  1.00  0.00           H
ATOM   1203 HD11 LEU    74      49.218  32.834  25.987  1.00  0.00           H
ATOM   1204 HD12 LEU    74      47.974  31.759  25.305  1.00  0.00           H
ATOM   1205 HD13 LEU    74      48.866  32.875  24.243  1.00  0.00           H
ATOM   1206  N   GLY    75      48.979  33.004  29.004  1.00  0.02           N
ATOM   1207  CA  GLY    75      50.281  32.435  29.361  1.00  0.03           C
ATOM   1208  C   GLY    75      50.156  31.132  30.143  1.00  0.02           C
ATOM   1209  O   GLY    75      49.237  30.332  29.928  1.00  0.02           O
ATOM   1210  H   GLY    75      48.136  32.581  29.366  1.00  0.00           H
ATOM   1211  HA2 GLY    75      50.840  32.241  28.446  1.00  0.00           H
ATOM   1212  HA3 GLY    75      50.830  33.158  29.964  1.00  0.00           H
ATOM   1213  N   GLU    76      51.117  30.907  31.021  1.00  0.02           N
ATOM   1214  CA  GLU    76      51.139  29.672  31.808  1.00  0.02           C
ATOM   1215  CB  GLU    76      52.210  28.757  31.227  1.00  0.03           C
ATOM   1216  CG  GLU    76      52.242  27.403  31.930  1.00  0.02           C
ATOM   1217  CD  GLU    76      53.375  26.551  31.370  1.00  0.03           C
ATOM   1218  OE1 GLU    76      53.110  25.776  30.463  1.00  0.02           O
ATOM   1219  OE2 GLU    76      54.473  26.653  31.899  1.00  0.03           O
ATOM   1220  C   GLU    76      51.420  29.916  33.292  1.00  0.03           C
ATOM   1221  O   GLU    76      52.515  30.343  33.678  1.00  0.02           O
ATOM   1222  H   GLU    76      51.845  31.595  31.151  1.00  0.00           H
ATOM   1223  HA  GLU    76      50.171  29.180  31.713  1.00  0.00           H
ATOM   1224  HB2 GLU    76      52.003  28.600  30.168  1.00  0.00           H
ATOM   1225  HB3 GLU    76      53.183  29.236  31.332  1.00  0.00           H
ATOM   1226  HG2 GLU    76      52.399  27.555  32.998  1.00  0.00           H
ATOM   1227  HG3 GLU    76      51.293  26.891  31.773  1.00  0.00           H
ATOM   1228  N   ILE    77      50.443  29.573  34.114  1.00  0.02           N
ATOM   1229  CA  ILE    77      50.592  29.640  35.572  1.00  0.02           C
ATOM   1230  CB  ILE    77      49.245  29.986  36.197  1.00  0.03           C
ATOM   1231  CG2 ILE    77      49.330  29.998  37.718  1.00  0.02           C
ATOM   1232  CG1 ILE    77      48.749  31.330  35.690  1.00  0.02           C
ATOM   1233  CD1 ILE    77      47.457  31.741  36.389  1.00  0.03           C
ATOM   1234  C   ILE    77      51.081  28.294  36.100  1.00  0.02           C
ATOM   1235  O   ILE    77      50.314  27.332  36.217  1.00  0.02           O
ATOM   1236  H   ILE    77      49.566  29.255  33.726  1.00  0.00           H
ATOM   1237  HA  ILE    77      51.317  30.413  35.826  1.00  0.00           H
ATOM   1238  HB  ILE    77      48.525  29.223  35.901  1.00  0.00           H
ATOM   1239 HG12 ILE    77      49.512  32.085  35.880  1.00  0.00           H
ATOM   1240 HG13 ILE    77      48.570  31.264  34.617  1.00  0.00           H
ATOM   1241 HD11 ILE    77      46.882  32.397  35.735  1.00  0.00           H
ATOM   1242 HD12 ILE    77      47.696  32.268  37.313  1.00  0.00           H
ATOM   1243 HD13 ILE    77      46.870  30.852  36.619  1.00  0.00           H
ATOM   1244 HG21 ILE    77      50.084  29.283  38.046  1.00  0.00           H
ATOM   1245 HG22 ILE    77      48.362  29.723  38.138  1.00  0.00           H
ATOM   1246 HG23 ILE    77      49.603  30.997  38.059  1.00  0.00           H
ATOM   1247  N   THR    78      52.368  28.224  36.374  1.00  0.02           N
ATOM   1248  CA  THR    78      52.972  26.975  36.834  1.00  0.03           C
ATOM   1249  CB  THR    78      54.352  26.870  36.202  1.00  0.03           C
ATOM   1250  OG1 THR    78      54.173  26.868  34.792  1.00  0.02           O
ATOM   1251  CG2 THR    78      55.070  25.584  36.602  1.00  0.02           C
ATOM   1252  C   THR    78      53.091  26.934  38.352  1.00  0.02           C
ATOM   1253  O   THR    78      53.858  27.703  38.946  1.00  0.02           O
ATOM   1254  H   THR    78      52.946  29.045  36.265  1.00  0.00           H
ATOM   1255  HA  THR    78      52.360  26.137  36.500  1.00  0.00           H
ATOM   1256  HB  THR    78      54.954  27.731  36.493  1.00  0.00           H
ATOM   1257 HG21 THR    78      56.051  25.552  36.127  1.00  0.00           H
ATOM   1258 HG22 THR    78      55.190  25.557  37.685  1.00  0.00           H
ATOM   1259 HG23 THR    78      54.482  24.724  36.280  1.00  0.00           H
ATOM   1260  HG1 THR    78      55.028  26.803  34.361  1.00  0.00           H
ATOM   1261  N   ILE    79      52.335  26.036  38.963  1.00  0.02           N
ATOM   1262  CA  ILE    79      52.410  25.829  40.414  1.00  0.04           C
ATOM   1263  CB  ILE    79      51.378  24.773  40.817  1.00  0.02           C
ATOM   1264  CG2 ILE    79      51.403  24.504  42.320  1.00  0.02           C
ATOM   1265  CG1 ILE    79      49.974  25.201  40.407  1.00  0.02           C
ATOM   1266  CD1 ILE    79      49.529  26.452  41.155  1.00  0.03           C
ATOM   1267  C   ILE    79      53.819  25.369  40.762  1.00  0.03           C
ATOM   1268  O   ILE    79      54.380  24.507  40.074  1.00  0.03           O
ATOM   1269  H   ILE    79      51.691  25.480  38.418  1.00  0.00           H
ATOM   1270  HA  ILE    79      52.194  26.766  40.928  1.00  0.00           H
ATOM   1271  HB  ILE    79      51.618  23.844  40.299  1.00  0.00           H
ATOM   1272 HG12 ILE    79      49.965  25.407  39.337  1.00  0.00           H
ATOM   1273 HG13 ILE    79      49.277  24.391  40.620  1.00  0.00           H
ATOM   1274 HD11 ILE    79      48.838  27.022  40.533  1.00  0.00           H
ATOM   1275 HD12 ILE    79      49.031  26.164  42.081  1.00  0.00           H
ATOM   1276 HD13 ILE    79      50.400  27.066  41.387  1.00  0.00           H
ATOM   1277 HG21 ILE    79      52.163  23.755  42.543  1.00  0.00           H
ATOM   1278 HG22 ILE    79      51.637  25.427  42.850  1.00  0.00           H
ATOM   1279 HG23 ILE    79      50.427  24.138  42.640  1.00  0.00           H
ATOM   1280  N   VAL    80      54.382  25.960  41.804  1.00  0.03           N
ATOM   1281  CA  VAL    80      55.778  25.718  42.196  1.00  0.03           C
ATOM   1282  CB  VAL    80      56.050  26.448  43.507  1.00  0.02           C
ATOM   1283  CG1 VAL    80      56.014  27.957  43.307  1.00  0.04           C
ATOM   1284  CG2 VAL    80      55.074  26.021  44.597  1.00  0.03           C
ATOM   1285  C   VAL    80      56.095  24.235  42.352  1.00  0.03           C
ATOM   1286  O   VAL    80      55.215  23.405  42.607  1.00  0.02           O
ATOM   1287  H   VAL    80      53.830  26.604  42.352  1.00  0.00           H
ATOM   1288  HA  VAL    80      56.430  26.132  41.427  1.00  0.00           H
ATOM   1289  HB  VAL    80      57.054  26.180  43.835  1.00  0.00           H
ATOM   1290 HG11 VAL    80      56.719  28.237  42.524  1.00  0.00           H
ATOM   1291 HG12 VAL    80      55.008  28.261  43.016  1.00  0.00           H
ATOM   1292 HG13 VAL    80      56.288  28.454  44.238  1.00  0.00           H
ATOM   1293 HG21 VAL    80      55.118  24.939  44.721  1.00  0.00           H
ATOM   1294 HG22 VAL    80      54.063  26.313  44.314  1.00  0.00           H
ATOM   1295 HG23 VAL    80      55.343  26.506  45.536  1.00  0.00           H
ATOM   1296  N   SER    81      57.358  23.906  42.133  1.00  0.04           N
ATOM   1297  CA  SER    81      57.805  22.506  42.223  1.00  0.03           C
ATOM   1298  CB  SER    81      59.062  22.325  41.380  1.00  0.02           C
ATOM   1299  OG  SER    81      60.111  23.062  41.994  1.00  1.25           O
ATOM   1300  C   SER    81      58.106  22.088  43.661  1.00  0.03           C
ATOM   1301  O   SER    81      58.361  20.911  43.931  1.00  0.03           O
ATOM   1302  H   SER    81      58.026  24.627  41.900  1.00  0.00           H
ATOM   1303  HA  SER    81      57.021  21.861  41.827  1.00  0.00           H
ATOM   1304  HB2 SER    81      59.329  21.269  41.335  1.00  0.00           H
ATOM   1305  HB3 SER    81      58.887  22.703  40.373  1.00  0.00           H
ATOM   1306  HG  SER    81      60.916  22.963  41.480  1.00  0.00           H
ATOM   1307  N   ASP    82      58.116  23.052  44.565  1.00  0.02           N
ATOM   1308  CA  ASP    82      58.232  22.750  45.991  1.00  0.02           C
ATOM   1309  CB  ASP    82      59.636  23.106  46.464  1.00  0.02           C
ATOM   1310  CG  ASP    82      59.826  22.706  47.925  1.00  0.02           C
ATOM   1311  OD1 ASP    82      59.310  21.664  48.304  1.00  0.04           O
ATOM   1312  OD2 ASP    82      60.534  23.426  48.615  1.00  0.04           O
ATOM   1313  C   ASP    82      57.191  23.559  46.757  1.00  0.03           C
ATOM   1314  O   ASP    82      57.358  24.769  46.957  1.00  0.02           O
ATOM   1315  H   ASP    82      58.042  24.014  44.266  1.00  0.00           H
ATOM   1316  HA  ASP    82      58.054  21.687  46.152  1.00  0.00           H
ATOM   1317  HB2 ASP    82      59.786  24.181  46.364  1.00  0.00           H
ATOM   1318  HB3 ASP    82      60.367  22.582  45.849  1.00  0.00           H
ATOM   1319  N   PRO    83      56.085  22.911  47.081  1.00  0.03           N
ATOM   1320  CA  PRO    83      54.989  23.586  47.776  1.00  0.03           C
ATOM   1321  CB  PRO    83      53.872  22.587  47.810  1.00  0.04           C
ATOM   1322  CG  PRO    83      54.351  21.273  47.214  1.00  0.02           C
ATOM   1323  CD  PRO    83      55.790  21.507  46.785  1.00  0.03           C
ATOM   1324  C   PRO    83      55.392  24.000  49.187  1.00  0.03           C
ATOM   1325  O   PRO    83      55.945  23.200  49.949  1.00  0.03           O
ATOM   1326  HA  PRO    83      54.680  24.464  47.209  1.00  0.00           H
ATOM   1327  HB2 PRO    83      53.560  22.426  48.842  1.00  0.00           H
ATOM   1328  HB3 PRO    83      53.030  22.964  47.230  1.00  0.00           H
ATOM   1329  HG2 PRO    83      53.739  21.002  46.354  1.00  0.00           H
ATOM   1330  HG3 PRO    83      54.309  20.485  47.966  1.00  0.00           H
ATOM   1331  HD2 PRO    83      56.461  20.855  47.344  1.00  0.00           H
ATOM   1332  HD3 PRO    83      55.895  21.322  45.716  1.00  0.00           H
ATOM   1333  N   LYS    84      55.233  25.281  49.471  1.00  0.03           N
ATOM   1334  CA  LYS    84      55.457  25.762  50.838  1.00  0.03           C
ATOM   1335  CB  LYS    84      56.150  27.117  50.798  1.00  0.02           C
ATOM   1336  CG  LYS    84      57.597  26.961  50.348  1.00  0.02           C
ATOM   1337  CD  LYS    84      58.353  26.050  51.311  1.00  0.03           C
ATOM   1338  CE  LYS    84      59.803  25.852  50.887  1.00  0.04           C
ATOM   1339  NZ  LYS    84      60.503  24.962  51.829  1.00  0.04           N
ATOM   1340  C   LYS    84      54.123  25.843  51.563  1.00  0.02           C
ATOM   1341  O   LYS    84      54.046  25.816  52.797  1.00  0.03           O
ATOM   1342  H   LYS    84      54.957  25.929  48.747  1.00  0.00           H
ATOM   1343  HA  LYS    84      56.099  25.053  51.360  1.00  0.00           H
ATOM   1344  HB2 LYS    84      55.625  27.768  50.099  1.00  0.00           H
ATOM   1345  HB3 LYS    84      56.128  27.563  51.792  1.00  0.00           H
ATOM   1346  HG2 LYS    84      58.075  27.940  50.328  1.00  0.00           H
ATOM   1347  HG3 LYS    84      57.620  26.528  49.348  1.00  0.00           H
ATOM   1348  HD2 LYS    84      58.335  26.496  52.305  1.00  0.00           H
ATOM   1349  HD3 LYS    84      57.857  25.080  51.347  1.00  0.00           H
ATOM   1350  HE2 LYS    84      60.305  26.819  50.868  1.00  0.00           H
ATOM   1351  HE3 LYS    84      59.830  25.413  49.890  1.00  0.00           H
ATOM   1352  HZ1 LYS    84      61.461  24.843  51.532  1.00  0.00           H
ATOM   1353  HZ2 LYS    84      60.043  24.063  51.848  1.00  0.00           H
ATOM   1354  HZ3 LYS    84      60.485  25.369  52.753  1.00  0.00           H
ATOM   1355  N   PHE    85      53.078  25.902  50.760  1.00  0.04           N
ATOM   1356  CA  PHE    85      51.709  25.761  51.247  1.00  0.03           C
ATOM   1357  CB  PHE    85      50.754  26.297  50.171  1.00  0.02           C
ATOM   1358  CG  PHE    85      50.883  25.642  48.792  1.00  0.03           C
ATOM   1359  CD1 PHE    85      50.134  24.512  48.490  1.00  0.03           C
ATOM   1360  CE1 PHE    85      50.257  23.909  47.245  1.00  0.03           C
ATOM   1361  CZ  PHE    85      51.120  24.443  46.297  1.00  0.03           C
ATOM   1362  CE2 PHE    85      51.852  25.584  46.590  1.00  0.03           C
ATOM   1363  CD2 PHE    85      51.729  26.187  47.834  1.00  0.03           C
ATOM   1364  C   PHE    85      51.461  24.281  51.516  1.00  0.03           C
ATOM   1365  O   PHE    85      52.112  23.435  50.889  1.00  0.03           O
ATOM   1366  H   PHE    85      53.231  26.050  49.773  1.00  0.00           H
ATOM   1367  HA  PHE    85      51.584  26.330  52.168  1.00  0.00           H
ATOM   1368  HB2 PHE    85      49.733  26.144  50.521  1.00  0.00           H
ATOM   1369  HB3 PHE    85      50.924  27.368  50.061  1.00  0.00           H
ATOM   1370  HD1 PHE    85      49.456  24.102  49.224  1.00  0.00           H
ATOM   1371  HE1 PHE    85      49.681  23.025  47.014  1.00  0.00           H
ATOM   1372  HZ  PHE    85      51.221  23.970  45.332  1.00  0.00           H
ATOM   1373  HE2 PHE    85      52.518  26.003  45.850  1.00  0.00           H
ATOM   1374  HD2 PHE    85      52.292  27.081  48.058  1.00  0.00           H
ATOM   1375  N   PRO    86      50.591  23.978  52.466  1.00  0.03           N
ATOM   1376  CA  PRO    86      50.219  22.586  52.732  1.00  0.02           C
ATOM   1377  CB  PRO    86      49.167  22.649  53.795  1.00  0.03           C
ATOM   1378  CG  PRO    86      48.952  24.101  54.197  1.00  0.02           C
ATOM   1379  CD  PRO    86      49.877  24.928  53.322  1.00  0.03           C
ATOM   1380  C   PRO    86      49.714  21.909  51.462  1.00  0.05           C
ATOM   1381  O   PRO    86      49.030  22.536  50.647  1.00  0.02           O
ATOM   1382  HA  PRO    86      51.086  22.045  53.111  1.00  0.00           H
ATOM   1383  HB2 PRO    86      49.490  22.074  54.663  1.00  0.00           H
ATOM   1384  HB3 PRO    86      48.235  22.235  53.410  1.00  0.00           H
ATOM   1385  HG2 PRO    86      47.915  24.390  54.027  1.00  0.00           H
ATOM   1386  HG3 PRO    86      49.210  24.239  55.247  1.00  0.00           H
ATOM   1387  HD2 PRO    86      50.583  25.484  53.939  1.00  0.00           H
ATOM   1388  HD3 PRO    86      49.294  25.616  52.710  1.00  0.00           H
ATOM   1389  N   GLU    87      50.092  20.649  51.305  1.00  0.03           N
ATOM   1390  CA  GLU    87      49.821  19.875  50.081  1.00  0.03           C
ATOM   1391  CB  GLU    87      50.308  18.453  50.337  1.00  0.02           C
ATOM   1392  CG  GLU    87      50.340  17.600  49.074  1.00  0.03           C
ATOM   1393  CD  GLU    87      50.943  16.237  49.404  1.00  0.04           C
ATOM   1394  OE1 GLU    87      51.724  16.184  50.345  1.00  0.02           O
ATOM   1395  OE2 GLU    87      50.615  15.280  48.718  1.00  0.02           O
ATOM   1396  C   GLU    87      48.336  19.884  49.718  1.00  0.02           C
ATOM   1397  O   GLU    87      47.486  19.392  50.471  1.00  0.03           O
ATOM   1398  H   GLU    87      50.589  20.198  52.060  1.00  0.00           H
ATOM   1399  HA  GLU    87      50.391  20.303  49.256  1.00  0.00           H
ATOM   1400  HB2 GLU    87      49.640  17.981  51.058  1.00  0.00           H
ATOM   1401  HB3 GLU    87      51.312  18.495  50.760  1.00  0.00           H
ATOM   1402  HG2 GLU    87      49.326  17.468  48.697  1.00  0.00           H
ATOM   1403  HG3 GLU    87      50.949  18.094  48.316  1.00  0.00           H
ATOM   1404  N   HIS    88      48.047  20.478  48.574  1.00  0.03           N
ATOM   1405  CA  HIS    88      46.665  20.686  48.142  1.00  0.03           C
ATOM   1406  CB  HIS    88      46.508  22.189  47.962  1.00  0.03           C
ATOM   1407  CG  HIS    88      45.100  22.672  47.712  1.00  0.04           C
ATOM   1408  ND1 HIS    88      44.059  22.593  48.560  1.00  0.04           N
ATOM   1409  CE1 HIS    88      42.976  23.145  47.984  1.00  0.03           C
ATOM   1410  NE2 HIS    88      43.334  23.562  46.750  1.00  0.02           N
ATOM   1411  CD2 HIS    88      44.639  23.273  46.567  1.00  0.03           C
ATOM   1412  C   HIS    88      46.383  19.952  46.835  1.00  0.03           C
ATOM   1413  O   HIS    88      47.184  20.027  45.897  1.00  0.02           O
ATOM   1414  H   HIS    88      48.800  20.797  47.982  1.00  0.00           H
ATOM   1415  HA  HIS    88      45.982  20.335  48.915  1.00  0.00           H
ATOM   1416  HB2 HIS    88      47.122  22.491  47.113  1.00  0.00           H
ATOM   1417  HB3 HIS    88      46.888  22.684  48.855  1.00  0.00           H
ATOM   1418  HE1 HIS    88      41.996  23.238  48.428  1.00  0.00           H
ATOM   1419  HD2 HIS    88      45.218  23.478  45.678  1.00  0.00           H
ATOM   1420  HE2 HIS    88      42.728  24.013  46.079  1.00  0.00           H
ATOM   1421  N   GLU    89      45.170  19.432  46.701  1.00  0.03           N
ATOM   1422  CA  GLU    89      44.837  18.567  45.554  1.00  0.04           C
ATOM   1423  CB  GLU    89      43.597  17.742  45.894  1.00  0.02           C
ATOM   1424  CG  GLU    89      42.385  18.633  46.140  1.00  0.02           C
ATOM   1425  CD  GLU    89      41.115  17.801  46.291  1.00  0.03           C
ATOM   1426  OE1 GLU    89      41.208  16.721  46.856  1.00  0.02           O
ATOM   1427  OE2 GLU    89      40.069  18.290  45.884  1.00  0.03           O
ATOM   1428  C   GLU    89      44.591  19.300  44.229  1.00  0.03           C
ATOM   1429  O   GLU    89      44.398  18.643  43.203  1.00  0.03           O
ATOM   1430  H   GLU    89      44.464  19.632  47.395  1.00  0.00           H
ATOM   1431  HA  GLU    89      45.667  17.876  45.405  1.00  0.00           H
ATOM   1432  HB2 GLU    89      43.380  17.070  45.064  1.00  0.00           H
ATOM   1433  HB3 GLU    89      43.795  17.152  46.789  1.00  0.00           H
ATOM   1434  HG2 GLU    89      42.267  19.314  45.297  1.00  0.00           H
ATOM   1435  HG3 GLU    89      42.544  19.212  47.049  1.00  0.00           H
ATOM   1436  N   PHE    90      44.582  20.623  44.242  1.00  0.01           N
ATOM   1437  CA  PHE    90      44.446  21.378  42.998  1.00  0.01           C
ATOM   1438  CB  PHE    90      43.276  22.346  43.144  1.00  0.03           C
ATOM   1439  CG  PHE    90      42.922  23.105  41.870  1.00  0.01           C
ATOM   1440  CD1 PHE    90      42.333  22.434  40.805  1.00  0.03           C
ATOM   1441  CE1 PHE    90      42.010  23.123  39.644  1.00  0.03           C
ATOM   1442  CZ  PHE    90      42.278  24.482  39.546  1.00  0.02           C
ATOM   1443  CE2 PHE    90      42.873  25.151  40.606  1.00  0.02           C
ATOM   1444  CD2 PHE    90      43.196  24.462  41.767  1.00  0.03           C
ATOM   1445  C   PHE    90      45.741  22.131  42.695  1.00  0.02           C
ATOM   1446  O   PHE    90      45.898  22.720  41.620  1.00  0.02           O
ATOM   1447  H   PHE    90      44.670  21.116  45.119  1.00  0.00           H
ATOM   1448  HA  PHE    90      44.237  20.686  42.182  1.00  0.00           H
ATOM   1449  HB2 PHE    90      42.400  21.777  43.456  1.00  0.00           H
ATOM   1450  HB3 PHE    90      43.517  23.068  43.924  1.00  0.00           H
ATOM   1451  HD1 PHE    90      42.127  21.377  40.881  1.00  0.00           H
ATOM   1452  HE1 PHE    90      41.550  22.602  38.817  1.00  0.00           H
ATOM   1453  HZ  PHE    90      42.023  25.019  38.644  1.00  0.00           H
ATOM   1454  HE2 PHE    90      43.085  26.207  40.528  1.00  0.00           H
ATOM   1455  HD2 PHE    90      43.661  24.982  42.591  1.00  0.00           H
ATOM   1456  N   TYR    91      46.690  22.039  43.609  1.00  0.03           N
ATOM   1457  CA  TYR    91      47.942  22.784  43.465  1.00  0.03           C
ATOM   1458  CB  TYR    91      48.002  23.895  44.510  1.00  0.03           C
ATOM   1459  CG  TYR    91      47.030  25.060  44.330  1.00  0.04           C
ATOM   1460  CD1 TYR    91      46.506  25.696  45.450  1.00  0.02           C
ATOM   1461  CE1 TYR    91      45.624  26.758  45.300  1.00  0.03           C
ATOM   1462  CZ  TYR    91      45.274  27.189  44.027  1.00  0.01           C
ATOM   1463  OH  TYR    91      44.397  28.241  43.876  1.00  0.34           O
ATOM   1464  CE2 TYR    91      45.805  26.566  42.906  1.00  0.02           C
ATOM   1465  CD2 TYR    91      46.686  25.503  43.059  1.00  0.03           C
ATOM   1466  C   TYR    91      49.143  21.863  43.642  1.00  0.03           C
ATOM   1467  O   TYR    91      49.982  22.085  44.523  1.00  0.03           O
ATOM   1468  H   TYR    91      46.550  21.448  44.416  1.00  0.00           H
ATOM   1469  HA  TYR    91      47.979  23.229  42.471  1.00  0.00           H
ATOM   1470  HB2 TYR    91      47.801  23.445  45.482  1.00  0.00           H
ATOM   1471  HB3 TYR    91      49.015  24.296  44.523  1.00  0.00           H
ATOM   1472  HD1 TYR    91      46.786  25.363  46.439  1.00  0.00           H
ATOM   1473  HE1 TYR    91      45.212  27.247  46.170  1.00  0.00           H
ATOM   1474  HE2 TYR    91      45.534  26.907  41.918  1.00  0.00           H
ATOM   1475  HD2 TYR    91      47.104  25.020  42.188  1.00  0.00           H
ATOM   1476  HH  TYR    91      43.611  27.939  43.415  1.00  0.00           H
ATOM   1477  N   ARG    92      49.220  20.842  42.808  1.00  0.04           N
ATOM   1478  CA  ARG    92      50.353  19.917  42.869  1.00  0.03           C
ATOM   1479  CB  ARG    92      50.013  18.638  42.119  1.00  0.03           C
ATOM   1480  CG  ARG    92      48.852  17.908  42.780  1.00  0.84           C
ATOM   1481  CD  ARG    92      48.561  16.596  42.066  1.00  0.72           C
ATOM   1482  NE  ARG    92      47.396  15.924  42.658  1.00  0.84           N
ATOM   1483  CZ  ARG    92      47.388  14.627  42.971  1.00  1.52           C
ATOM   1484  NH1 ARG    92      46.319  14.093  43.566  1.00  2.37           N
ATOM   1485  NH2 ARG    92      48.470  13.881  42.744  1.00  1.59           N
ATOM   1486  C   ARG    92      51.610  20.545  42.278  1.00  0.02           C
ATOM   1487  O   ARG    92      51.538  21.416  41.403  1.00  0.03           O
ATOM   1488  H   ARG    92      48.492  20.698  42.123  1.00  0.00           H
ATOM   1489  HA  ARG    92      50.545  19.669  43.913  1.00  0.00           H
ATOM   1490  HB2 ARG    92      49.739  18.888  41.094  1.00  0.00           H
ATOM   1491  HB3 ARG    92      50.887  17.986  42.107  1.00  0.00           H
ATOM   1492  HG2 ARG    92      47.965  18.540  42.742  1.00  0.00           H
ATOM   1493  HG3 ARG    92      49.102  17.703  43.821  1.00  0.00           H
ATOM   1494  HD2 ARG    92      48.359  16.799  41.014  1.00  0.00           H
ATOM   1495  HD3 ARG    92      49.431  15.944  42.145  1.00  0.00           H
ATOM   1496  HE  ARG    92      46.564  16.468  42.836  1.00  0.00           H
ATOM   1497 HH11 ARG    92      45.509  14.665  43.758  1.00  0.00           H
ATOM   1498 HH12 ARG    92      46.320  13.117  43.824  1.00  0.00           H
ATOM   1499 HH21 ARG    92      48.473  12.904  43.002  1.00  0.00           H
ATOM   1500 HH22 ARG    92      49.286  14.293  42.315  1.00  0.00           H
ATOM   1501  N   ALA    93      52.746  20.091  42.778  1.00  0.04           N
ATOM   1502  CA  ALA    93      54.046  20.605  42.342  1.00  0.02           C
ATOM   1503  CB  ALA    93      55.132  19.876  43.125  1.00  0.03           C
ATOM   1504  C   ALA    93      54.281  20.418  40.847  1.00  0.03           C
ATOM   1505  O   ALA    93      54.155  19.311  40.310  1.00  0.04           O
ATOM   1506  H   ALA    93      52.717  19.368  43.482  1.00  0.00           H
ATOM   1507  HA  ALA    93      54.099  21.668  42.575  1.00  0.00           H
ATOM   1508  HB1 ALA    93      56.111  20.243  42.817  1.00  0.00           H
ATOM   1509  HB2 ALA    93      54.995  20.058  44.191  1.00  0.00           H
ATOM   1510  HB3 ALA    93      55.066  18.806  42.928  1.00  0.00           H
ATOM   1511  N   GLY    94      54.532  21.531  40.178  1.00  0.04           N
ATOM   1512  CA  GLY    94      54.816  21.526  38.740  1.00  0.02           C
ATOM   1513  C   GLY    94      53.556  21.527  37.874  1.00  0.01           C
ATOM   1514  O   GLY    94      53.618  21.166  36.691  1.00  0.03           O
ATOM   1515  H   GLY    94      54.528  22.411  40.673  1.00  0.00           H
ATOM   1516  HA2 GLY    94      55.396  20.634  38.505  1.00  0.00           H
ATOM   1517  HA3 GLY    94      55.411  22.406  38.496  1.00  0.00           H
ATOM   1518  N   ARG    95      52.425  21.901  38.447  1.00  0.03           N
ATOM   1519  CA  ARG    95      51.177  21.898  37.672  1.00  0.03           C
ATOM   1520  CB  ARG    95      49.999  21.778  38.630  1.00  0.02           C
ATOM   1521  CG  ARG    95      48.679  21.722  37.873  1.00  0.03           C
ATOM   1522  CD  ARG    95      47.492  21.699  38.824  1.00  0.02           C
ATOM   1523  NE  ARG    95      47.393  20.440  39.575  1.00  0.03           N
ATOM   1524  CZ  ARG    95      46.219  19.835  39.763  1.00  0.02           C
ATOM   1525  NH1 ARG    95      45.105  20.373  39.259  1.00  0.03           N
ATOM   1526  NH2 ARG    95      46.154  18.696  40.451  1.00  0.02           N
ATOM   1527  C   ARG    95      51.047  23.161  36.820  1.00  0.01           C
ATOM   1528  O   ARG    95      50.797  24.260  37.332  1.00  0.02           O
ATOM   1529  H   ARG    95      52.419  22.188  39.415  1.00  0.00           H
ATOM   1530  HA  ARG    95      51.179  21.031  37.012  1.00  0.00           H
ATOM   1531  HB2 ARG    95      49.992  22.642  39.295  1.00  0.00           H
ATOM   1532  HB3 ARG    95      50.111  20.870  39.223  1.00  0.00           H
ATOM   1533  HG2 ARG    95      48.601  22.599  37.231  1.00  0.00           H
ATOM   1534  HG3 ARG    95      48.659  20.824  37.255  1.00  0.00           H
ATOM   1535  HD2 ARG    95      46.578  21.832  38.245  1.00  0.00           H
ATOM   1536  HD3 ARG    95      47.588  22.525  39.529  1.00  0.00           H
ATOM   1537  HE  ARG    95      48.231  20.024  39.957  1.00  0.00           H
ATOM   1538 HH11 ARG    95      45.153  21.236  38.737  1.00  0.00           H
ATOM   1539 HH12 ARG    95      44.215  19.916  39.400  1.00  0.00           H
ATOM   1540 HH21 ARG    95      46.995  18.288  40.833  1.00  0.00           H
ATOM   1541 HH22 ARG    95      45.263  18.241  40.591  1.00  0.00           H
ATOM   1542  N   LYS    96      51.232  22.988  35.524  1.00  0.03           N
ATOM   1543  CA  LYS    96      51.172  24.112  34.581  1.00  0.03           C
ATOM   1544  CB  LYS    96      52.126  23.799  33.439  1.00  0.02           C
ATOM   1545  CG  LYS    96      53.540  23.585  33.954  1.00  0.43           C
ATOM   1546  CD  LYS    96      54.495  23.224  32.825  1.00  0.84           C
ATOM   1547  CE  LYS    96      55.920  23.094  33.345  1.00  1.19           C
ATOM   1548  NZ  LYS    96      55.998  22.088  34.415  1.00  1.93           N
ATOM   1549  C   LYS    96      49.779  24.340  34.000  1.00  0.01           C
ATOM   1550  O   LYS    96      49.288  23.549  33.190  1.00  0.02           O
ATOM   1551  H   LYS    96      51.419  22.060  35.173  1.00  0.00           H
ATOM   1552  HA  LYS    96      51.503  25.020  35.085  1.00  0.00           H
ATOM   1553  HB2 LYS    96      51.791  22.894  32.932  1.00  0.00           H
ATOM   1554  HB3 LYS    96      52.123  24.628  32.732  1.00  0.00           H
ATOM   1555  HG2 LYS    96      53.532  22.776  34.684  1.00  0.00           H
ATOM   1556  HG3 LYS    96      53.887  24.499  34.437  1.00  0.00           H
ATOM   1557  HD2 LYS    96      54.462  24.005  32.065  1.00  0.00           H
ATOM   1558  HD3 LYS    96      54.186  22.277  32.382  1.00  0.00           H
ATOM   1559  HE2 LYS    96      56.573  22.794  32.525  1.00  0.00           H
ATOM   1560  HE3 LYS    96      56.250  24.058  33.733  1.00  0.00           H
ATOM   1561  HZ1 LYS    96      56.950  22.019  34.744  1.00  0.00           H
ATOM   1562  HZ2 LYS    96      55.397  22.362  35.179  1.00  0.00           H
ATOM   1563  HZ3 LYS    96      55.700  21.192  34.057  1.00  0.00           H
ATOM   1564  N   PHE    97      49.190  25.466  34.363  1.00  0.02           N
ATOM   1565  CA  PHE    97      47.903  25.878  33.789  1.00  0.03           C
ATOM   1566  CB  PHE    97      47.128  26.683  34.826  1.00  0.02           C
ATOM   1567  CG  PHE    97      46.658  25.912  36.053  1.00  0.02           C
ATOM   1568  CD1 PHE    97      47.347  26.020  37.256  1.00  0.03           C
ATOM   1569  CE1 PHE    97      46.902  25.327  38.373  1.00  0.02           C
ATOM   1570  CZ  PHE    97      45.767  24.531  38.290  1.00  0.01           C
ATOM   1571  CE2 PHE    97      45.078  24.424  37.089  1.00  0.03           C
ATOM   1572  CD2 PHE    97      45.523  25.117  35.971  1.00  0.02           C
ATOM   1573  C   PHE    97      48.098  26.771  32.567  1.00  0.02           C
ATOM   1574  O   PHE    97      48.789  27.792  32.653  1.00  0.02           O
ATOM   1575  H   PHE    97      49.635  26.056  35.051  1.00  0.00           H
ATOM   1576  HA  PHE    97      47.329  24.995  33.508  1.00  0.00           H
ATOM   1577  HB2 PHE    97      46.248  27.099  34.336  1.00  0.00           H
ATOM   1578  HB3 PHE    97      47.757  27.508  35.160  1.00  0.00           H
ATOM   1579  HD1 PHE    97      48.227  26.642  37.321  1.00  0.00           H
ATOM   1580  HE1 PHE    97      47.438  25.407  39.307  1.00  0.00           H
ATOM   1581  HZ  PHE    97      45.420  23.994  39.161  1.00  0.00           H
ATOM   1582  HE2 PHE    97      44.197  23.803  37.025  1.00  0.00           H
ATOM   1583  HD2 PHE    97      44.986  25.037  35.037  1.00  0.00           H
ATOM   1584  N   PRO    98      47.518  26.385  31.444  1.00  0.02           N
ATOM   1585  CA  PRO    98      47.308  27.338  30.351  1.00  0.02           C
ATOM   1586  CB  PRO    98      46.810  26.504  29.212  1.00  0.02           C
ATOM   1587  CG  PRO    98      46.458  25.115  29.736  1.00  0.02           C
ATOM   1588  CD  PRO    98      46.835  25.113  31.209  1.00  0.02           C
ATOM   1589  C   PRO    98      46.258  28.355  30.779  1.00  0.03           C
ATOM   1590  O   PRO    98      45.068  28.031  30.793  1.00  0.03           O
ATOM   1591  HA  PRO    98      48.242  27.835  30.087  1.00  0.00           H
ATOM   1592  HB2 PRO    98      47.586  26.422  28.451  1.00  0.00           H
ATOM   1593  HB3 PRO    98      45.923  26.967  28.780  1.00  0.00           H
ATOM   1594  HG2 PRO    98      47.024  24.354  29.200  1.00  0.00           H
ATOM   1595  HG3 PRO    98      45.389  24.934  29.624  1.00  0.00           H
ATOM   1596  HD2 PRO    98      45.942  25.041  31.830  1.00  0.00           H
ATOM   1597  HD3 PRO    98      47.507  24.282  31.422  1.00  0.00           H
ATOM   1598  N   ALA    99      46.678  29.588  30.999  1.00  0.02           N
ATOM   1599  CA  ALA    99      45.810  30.578  31.646  1.00  0.03           C
ATOM   1600  CB  ALA    99      46.365  30.799  33.044  1.00  0.02           C
ATOM   1601  C   ALA    99      45.715  31.922  30.926  1.00  0.02           C
ATOM   1602  O   ALA    99      46.379  32.160  29.911  1.00  0.02           O
ATOM   1603  H   ALA    99      47.611  29.853  30.717  1.00  0.00           H
ATOM   1604  HA  ALA    99      44.808  30.158  31.732  1.00  0.00           H
ATOM   1605  HB1 ALA    99      47.426  30.552  33.057  1.00  0.00           H
ATOM   1606  HB2 ALA    99      46.232  31.843  33.327  1.00  0.00           H
ATOM   1607  HB3 ALA    99      45.834  30.161  33.751  1.00  0.00           H
ATOM   1608  N   ARG   100      44.833  32.766  31.440  1.00  0.03           N
ATOM   1609  CA  ARG   100      44.652  34.137  30.925  1.00  0.03           C
ATOM   1610  CB  ARG   100      43.290  34.271  30.260  1.00  0.02           C
ATOM   1611  CG  ARG   100      43.208  33.553  28.923  1.00  0.02           C
ATOM   1612  CD  ARG   100      41.884  33.884  28.251  1.00  0.02           C
ATOM   1613  NE  ARG   100      41.793  33.281  26.917  1.00  0.02           N
ATOM   1614  CZ  ARG   100      40.853  33.629  26.039  1.00  0.02           C
ATOM   1615  NH1 ARG   100      39.997  34.608  26.340  1.00  0.02           N
ATOM   1616  NH2 ARG   100      40.794  33.028  24.850  1.00  0.02           N
ATOM   1617  C   ARG   100      44.727  35.189  32.032  1.00  0.01           C
ATOM   1618  O   ARG   100      44.049  35.080  33.059  1.00  0.03           O
ATOM   1619  H   ARG   100      44.262  32.459  32.215  1.00  0.00           H
ATOM   1620  HA  ARG   100      45.428  34.343  30.188  1.00  0.00           H
ATOM   1621  HB2 ARG   100      42.536  33.852  30.926  1.00  0.00           H
ATOM   1622  HB3 ARG   100      43.075  35.329  30.106  1.00  0.00           H
ATOM   1623  HG2 ARG   100      44.030  33.877  28.285  1.00  0.00           H
ATOM   1624  HG3 ARG   100      43.275  32.477  29.084  1.00  0.00           H
ATOM   1625  HD2 ARG   100      41.069  33.504  28.868  1.00  0.00           H
ATOM   1626  HD3 ARG   100      41.790  34.966  28.161  1.00  0.00           H
ATOM   1627  HE  ARG   100      42.467  32.576  26.654  1.00  0.00           H
ATOM   1628 HH11 ARG   100      40.054  35.071  27.236  1.00  0.00           H
ATOM   1629 HH12 ARG   100      39.292  34.886  25.672  1.00  0.00           H
ATOM   1630 HH21 ARG   100      40.090  33.303  24.179  1.00  0.00           H
ATOM   1631 HH22 ARG   100      41.453  32.298  24.620  1.00  0.00           H
ATOM   1632  N   LEU   101      45.492  36.234  31.770  1.00  0.02           N
ATOM   1633  CA  LEU   101      45.626  37.355  32.709  1.00  0.03           C
ATOM   1634  CB  LEU   101      47.122  37.496  32.984  1.00  0.02           C
ATOM   1635  CG  LEU   101      47.519  38.575  33.987  1.00  0.02           C
ATOM   1636  CD1 LEU   101      48.735  38.118  34.771  1.00  0.02           C
ATOM   1637  CD2 LEU   101      47.797  39.914  33.313  1.00  0.02           C
ATOM   1638  C   LEU   101      45.044  38.641  32.118  1.00  0.02           C
ATOM   1639  O   LEU   101      45.237  38.938  30.934  1.00  0.03           O
ATOM   1640  H   LEU   101      46.000  36.263  30.897  1.00  0.00           H
ATOM   1641  HA  LEU   101      45.107  37.115  33.637  1.00  0.00           H
ATOM   1642  HB2 LEU   101      47.483  36.540  33.363  1.00  0.00           H
ATOM   1643  HB3 LEU   101      47.626  37.703  32.040  1.00  0.00           H
ATOM   1644  HG  LEU   101      46.694  38.710  34.686  1.00  0.00           H
ATOM   1645 HD11 LEU   101      49.017  38.890  35.487  1.00  0.00           H
ATOM   1646 HD12 LEU   101      49.563  37.939  34.085  1.00  0.00           H
ATOM   1647 HD13 LEU   101      48.499  37.197  35.304  1.00  0.00           H
ATOM   1648 HD21 LEU   101      46.916  40.230  32.754  1.00  0.00           H
ATOM   1649 HD22 LEU   101      48.033  40.660  34.072  1.00  0.00           H
ATOM   1650 HD23 LEU   101      48.641  39.809  32.632  1.00  0.00           H
ATOM   1651  N   ARG   102      44.312  39.379  32.936  1.00  0.02           N
ATOM   1652  CA  ARG   102      43.786  40.682  32.516  1.00  0.02           C
ATOM   1653  CB  ARG   102      42.336  40.473  32.106  1.00  0.03           C
ATOM   1654  CG  ARG   102      41.626  41.777  31.772  1.00  0.03           C
ATOM   1655  CD  ARG   102      40.146  41.534  31.501  1.00  0.02           C
ATOM   1656  NE  ARG   102      39.449  42.812  31.339  1.00  0.02           N
ATOM   1657  CZ  ARG   102      38.849  43.452  32.342  1.00  0.03           C
ATOM   1658  NH1 ARG   102      38.635  42.820  33.500  1.00  0.02           N
ATOM   1659  NH2 ARG   102      38.320  44.659  32.133  1.00  0.02           N
ATOM   1660  C   ARG   102      43.857  41.739  33.623  1.00  0.02           C
ATOM   1661  O   ARG   102      43.244  41.589  34.690  1.00  0.02           O
ATOM   1662  H   ARG   102      44.112  39.039  33.866  1.00  0.00           H
ATOM   1663  HA  ARG   102      44.352  41.032  31.653  1.00  0.00           H
ATOM   1664  HB2 ARG   102      41.808  39.989  32.928  1.00  0.00           H
ATOM   1665  HB3 ARG   102      42.306  39.821  31.233  1.00  0.00           H
ATOM   1666  HG2 ARG   102      42.084  42.216  30.886  1.00  0.00           H
ATOM   1667  HG3 ARG   102      41.729  42.467  32.609  1.00  0.00           H
ATOM   1668  HD2 ARG   102      40.038  40.946  30.589  1.00  0.00           H
ATOM   1669  HD3 ARG   102      39.710  40.988  32.337  1.00  0.00           H
ATOM   1670  HE  ARG   102      39.422  43.230  30.420  1.00  0.00           H
ATOM   1671 HH11 ARG   102      38.126  43.280  34.241  1.00  0.00           H
ATOM   1672 HH12 ARG   102      38.983  41.881  33.634  1.00  0.00           H
ATOM   1673 HH21 ARG   102      37.810  45.123  32.871  1.00  0.00           H
ATOM   1674 HH22 ARG   102      38.430  45.109  31.236  1.00  0.00           H
ATOM   1675  N   HIS   103      44.620  42.789  33.367  1.00  0.02           N
ATOM   1676  CA  HIS   103      44.604  43.959  34.251  1.00  0.03           C
ATOM   1677  CB  HIS   103      45.872  44.784  34.092  1.00  0.02           C
ATOM   1678  CG  HIS   103      47.136  44.075  34.509  1.00  0.02           C
ATOM   1679  ND1 HIS   103      48.083  43.592  33.687  1.00  0.02           N
ATOM   1680  CE1 HIS   103      49.065  43.034  34.422  1.00  0.02           C
ATOM   1681  NE2 HIS   103      48.731  43.172  35.726  1.00  0.03           N
ATOM   1682  CD2 HIS   103      47.544  43.814  35.795  1.00  0.03           C
ATOM   1683  C   HIS   103      43.418  44.844  33.911  1.00  0.03           C
ATOM   1684  O   HIS   103      43.002  44.927  32.746  1.00  0.02           O
ATOM   1685  H   HIS   103      45.220  42.785  32.554  1.00  0.00           H
ATOM   1686  HA  HIS   103      44.519  43.626  35.286  1.00  0.00           H
ATOM   1687  HB2 HIS   103      45.771  45.684  34.699  1.00  0.00           H
ATOM   1688  HB3 HIS   103      45.967  45.078  33.047  1.00  0.00           H
ATOM   1689  HE1 HIS   103      49.958  42.562  34.039  1.00  0.00           H
ATOM   1690  HD2 HIS   103      47.012  44.075  36.698  1.00  0.00           H
ATOM   1691  HE2 HIS   103      49.276  42.850  36.513  1.00  0.00           H
ATOM   1692  N   ALA   104      42.887  45.489  34.932  1.00  0.03           N
ATOM   1693  CA  ALA   104      41.717  46.355  34.747  1.00  0.02           C
ATOM   1694  CB  ALA   104      40.462  45.506  34.822  1.00  0.02           C
ATOM   1695  C   ALA   104      41.621  47.457  35.793  1.00  0.02           C
ATOM   1696  O   ALA   104      41.707  47.205  37.001  1.00  0.02           O
ATOM   1697  H   ALA   104      43.291  45.385  35.852  1.00  0.00           H
ATOM   1698  HA  ALA   104      41.772  46.813  33.759  1.00  0.00           H
ATOM   1699  HB1 ALA   104      39.851  45.681  33.936  1.00  0.00           H
ATOM   1700  HB2 ALA   104      39.895  45.774  35.713  1.00  0.00           H
ATOM   1701  HB3 ALA   104      40.738  44.453  34.871  1.00  0.00           H
ATOM   1702  N   ASN   105      41.363  48.661  35.324  1.00  0.02           N
ATOM   1703  CA  ASN   105      41.215  49.790  36.249  1.00  0.03           C
ATOM   1704  CB  ASN   105      41.457  51.095  35.519  1.00  0.03           C
ATOM   1705  CG  ASN   105      42.883  51.231  35.002  1.00  0.02           C
ATOM   1706  OD1 ASN   105      43.767  50.397  35.234  1.00  0.02           O
ATOM   1707  ND2 ASN   105      43.090  52.365  34.363  1.00  0.03           N
ATOM   1708  C   ASN   105      39.818  49.830  36.852  1.00  0.02           C
ATOM   1709  O   ASN   105      38.813  49.846  36.126  1.00  0.01           O
ATOM   1710  H   ASN   105      41.267  48.806  34.329  1.00  0.00           H
ATOM   1711  HA  ASN   105      41.946  49.691  37.051  1.00  0.00           H
ATOM   1712  HB2 ASN   105      40.773  51.151  34.672  1.00  0.00           H
ATOM   1713  HB3 ASN   105      41.247  51.922  36.197  1.00  0.00           H
ATOM   1714 HD21 ASN   105      44.008  52.581  34.002  1.00  0.00           H
ATOM   1715 HD22 ASN   105      42.330  53.018  34.234  1.00  0.00           H
ATOM   1716  N   LEU   106      39.789  50.053  38.155  1.00  0.03           N
ATOM   1717  CA  LEU   106      38.549  50.021  38.945  1.00  0.02           C
ATOM   1718  CB  LEU   106      38.963  50.254  40.405  1.00  0.02           C
ATOM   1719  CG  LEU   106      37.853  50.201  41.465  1.00  0.02           C
ATOM   1720  CD1 LEU   106      37.205  51.552  41.756  1.00  0.03           C
ATOM   1721  CD2 LEU   106      36.816  49.114  41.217  1.00  0.02           C
ATOM   1722  C   LEU   106      37.509  51.045  38.486  1.00  0.02           C
ATOM   1723  O   LEU   106      36.368  50.651  38.212  1.00  0.03           O
ATOM   1724  H   LEU   106      40.658  50.254  38.629  1.00  0.00           H
ATOM   1725  HA  LEU   106      38.113  49.025  38.864  1.00  0.00           H
ATOM   1726  HB2 LEU   106      39.699  49.493  40.663  1.00  0.00           H
ATOM   1727  HB3 LEU   106      39.447  51.229  40.469  1.00  0.00           H
ATOM   1728  HG  LEU   106      38.353  49.916  42.391  1.00  0.00           H
ATOM   1729 HD21 LEU   106      36.278  48.907  42.142  1.00  0.00           H
ATOM   1730 HD22 LEU   106      36.113  49.450  40.455  1.00  0.00           H
ATOM   1731 HD23 LEU   106      37.315  48.207  40.876  1.00  0.00           H
ATOM   1732 HD11 LEU   106      37.033  51.650  42.828  1.00  0.00           H
ATOM   1733 HD12 LEU   106      36.254  51.620  41.228  1.00  0.00           H
ATOM   1734 HD13 LEU   106      37.865  52.352  41.420  1.00  0.00           H
ATOM   1735  N   LYS   107      37.910  52.282  38.254  1.00  0.03           N
ATOM   1736  CA  LYS   107      36.909  53.297  37.911  1.00  0.03           C
ATOM   1737  CB  LYS   107      36.598  54.074  39.184  1.00  0.02           C
ATOM   1738  CG  LYS   107      35.257  54.794  39.104  1.00  0.03           C
ATOM   1739  CD  LYS   107      34.117  53.787  38.988  1.00  0.02           C
ATOM   1740  CE  LYS   107      32.756  54.474  38.958  1.00  0.03           C
ATOM   1741  NZ  LYS   107      31.670  53.483  38.883  1.00  0.02           N
ATOM   1742  C   LYS   107      37.401  54.267  36.839  1.00  0.02           C
ATOM   1743  O   LYS   107      36.605  54.941  36.175  1.00  0.03           O
ATOM   1744  H   LYS   107      38.889  52.524  38.312  1.00  0.00           H
ATOM   1745  HA  LYS   107      36.002  52.804  37.561  1.00  0.00           H
ATOM   1746  HB2 LYS   107      37.384  54.812  39.346  1.00  0.00           H
ATOM   1747  HB3 LYS   107      36.581  53.383  40.027  1.00  0.00           H
ATOM   1748  HG2 LYS   107      35.117  55.392  40.004  1.00  0.00           H
ATOM   1749  HG3 LYS   107      35.250  55.448  38.232  1.00  0.00           H
ATOM   1750  HD2 LYS   107      34.153  53.113  39.844  1.00  0.00           H
ATOM   1751  HD3 LYS   107      34.244  53.208  38.073  1.00  0.00           H
ATOM   1752  HE2 LYS   107      32.636  55.067  39.864  1.00  0.00           H
ATOM   1753  HE3 LYS   107      32.704  55.130  38.089  1.00  0.00           H
ATOM   1754  HZ1 LYS   107      30.780  53.959  38.864  1.00  0.00           H
ATOM   1755  HZ2 LYS   107      31.711  52.878  39.690  1.00  0.00           H
ATOM   1756  HZ3 LYS   107      31.775  52.932  38.043  1.00  0.00           H
ATOM   1757  N   LEU   108      38.708  54.338  36.676  1.00  0.02           N
ATOM   1758  CA  LEU   108      39.276  55.345  35.779  1.00  0.02           C
ATOM   1759  CB  LEU   108      40.445  56.043  36.472  1.00  0.03           C
ATOM   1760  CG  LEU   108      39.990  56.913  37.639  1.00  0.03           C
ATOM   1761  CD1 LEU   108      41.188  57.544  38.340  1.00  0.03           C
ATOM   1762  CD2 LEU   108      39.024  57.995  37.168  1.00  0.01           C
ATOM   1763  C   LEU   108      39.766  54.775  34.459  1.00  0.03           C
ATOM   1764  O   LEU   108      40.607  53.872  34.418  1.00  0.02           O
ATOM   1765  H   LEU   108      39.315  53.699  37.169  1.00  0.00           H
ATOM   1766  HA  LEU   108      38.508  56.089  35.568  1.00  0.00           H
ATOM   1767  HB2 LEU   108      40.958  56.672  35.745  1.00  0.00           H
ATOM   1768  HB3 LEU   108      41.140  55.289  36.842  1.00  0.00           H
ATOM   1769  HG  LEU   108      39.469  56.278  38.356  1.00  0.00           H
ATOM   1770 HD11 LEU   108      41.870  56.761  38.671  1.00  0.00           H
ATOM   1771 HD12 LEU   108      41.706  58.207  37.647  1.00  0.00           H
ATOM   1772 HD13 LEU   108      40.845  58.116  39.202  1.00  0.00           H
ATOM   1773 HD21 LEU   108      38.173  57.531  36.669  1.00  0.00           H
ATOM   1774 HD22 LEU   108      39.535  58.660  36.471  1.00  0.00           H
ATOM   1775 HD23 LEU   108      38.674  58.568  38.026  1.00  0.00           H
ATOM   1776  N   LEU   109      39.409  55.484  33.401  1.00  0.02           N
ATOM   1777  CA  LEU   109      39.965  55.219  32.065  1.00  0.03           C
ATOM   1778  CB  LEU   109      38.940  55.484  30.939  1.00  0.02           C
ATOM   1779  CG  LEU   109      38.173  56.825  30.863  1.00  0.03           C
ATOM   1780  CD1 LEU   109      36.959  56.927  31.785  1.00  0.69           C
ATOM   1781  CD2 LEU   109      39.025  58.092  30.897  1.00  0.56           C
ATOM   1782  C   LEU   109      41.273  55.991  31.853  1.00  0.02           C
ATOM   1783  O   LEU   109      41.882  55.952  30.778  1.00  0.02           O
ATOM   1784  H   LEU   109      38.736  56.228  33.514  1.00  0.00           H
ATOM   1785  HA  LEU   109      40.212  54.158  32.028  1.00  0.00           H
ATOM   1786  HB2 LEU   109      38.187  54.700  31.014  1.00  0.00           H
ATOM   1787  HB3 LEU   109      39.457  55.350  29.989  1.00  0.00           H
ATOM   1788  HG  LEU   109      37.743  56.825  29.862  1.00  0.00           H
ATOM   1789 HD11 LEU   109      36.381  56.004  31.729  1.00  0.00           H
ATOM   1790 HD12 LEU   109      37.294  57.085  32.810  1.00  0.00           H
ATOM   1791 HD13 LEU   109      36.336  57.765  31.474  1.00  0.00           H
ATOM   1792 HD21 LEU   109      39.877  57.976  30.227  1.00  0.00           H
ATOM   1793 HD22 LEU   109      38.424  58.943  30.575  1.00  0.00           H
ATOM   1794 HD23 LEU   109      39.382  58.263  31.913  1.00  0.00           H
ATOM   1795  N   ASP   110      41.644  56.753  32.869  1.00  0.02           N
ATOM   1796  CA  ASP   110      42.893  57.500  32.875  1.00  0.02           C
ATOM   1797  CB  ASP   110      42.581  58.895  33.412  1.00  0.03           C
ATOM   1798  CG  ASP   110      43.827  59.774  33.412  1.00  0.03           C
ATOM   1799  OD1 ASP   110      44.711  59.491  32.613  1.00  0.01           O
ATOM   1800  OD2 ASP   110      43.980  60.510  34.375  1.00  0.02           O
ATOM   1801  C   ASP   110      43.910  56.814  33.779  1.00  0.02           C
ATOM   1802  O   ASP   110      43.823  56.919  35.008  1.00  0.03           O
ATOM   1803  H   ASP   110      41.036  56.819  33.673  1.00  0.00           H
ATOM   1804  HA  ASP   110      43.287  57.572  31.861  1.00  0.00           H
ATOM   1805  HB2 ASP   110      42.207  58.808  34.432  1.00  0.00           H
ATOM   1806  HB3 ASP   110      41.816  59.357  32.787  1.00  0.00           H
ATOM   1807  N   ASP   111      44.971  56.313  33.164  1.00  0.01           N
ATOM   1808  CA  ASP   111      46.064  55.657  33.895  1.00  0.02           C
ATOM   1809  CB  ASP   111      46.928  54.874  32.909  1.00  0.03           C
ATOM   1810  CG  ASP   111      46.155  53.797  32.151  1.00  0.02           C
ATOM   1811  OD1 ASP   111      45.229  53.242  32.723  1.00  0.02           O
ATOM   1812  OD2 ASP   111      46.613  53.442  31.071  1.00  0.02           O
ATOM   1813  C   ASP   111      46.984  56.654  34.609  1.00  0.02           C
ATOM   1814  O   ASP   111      47.801  56.249  35.442  1.00  0.03           O
ATOM   1815  H   ASP   111      45.031  56.384  32.158  1.00  0.00           H
ATOM   1816  HA  ASP   111      45.643  54.969  34.628  1.00  0.00           H
ATOM   1817  HB2 ASP   111      47.736  54.395  33.462  1.00  0.00           H
ATOM   1818  HB3 ASP   111      47.359  55.570  32.189  1.00  0.00           H
ATOM   1819  N   ALA   112      46.822  57.936  34.323  1.00  0.03           N
ATOM   1820  CA  ALA   112      47.590  58.985  34.995  1.00  0.02           C
ATOM   1821  CB  ALA   112      47.743  60.141  34.018  1.00  0.02           C
ATOM   1822  C   ALA   112      46.971  59.492  36.307  1.00  0.03           C
ATOM   1823  O   ALA   112      47.552  60.374  36.950  1.00  0.03           O
ATOM   1824  H   ALA   112      46.147  58.199  33.619  1.00  0.00           H
ATOM   1825  HA  ALA   112      48.582  58.592  35.216  1.00  0.00           H
ATOM   1826  HB1 ALA   112      46.955  60.089  33.267  1.00  0.00           H
ATOM   1827  HB2 ALA   112      48.715  60.077  33.529  1.00  0.00           H
ATOM   1828  HB3 ALA   112      47.669  61.085  34.558  1.00  0.00           H
ATOM   1829  N   GLY   113      45.831  58.950  36.708  1.00  0.03           N
ATOM   1830  CA  GLY   113      45.205  59.374  37.967  1.00  0.03           C
ATOM   1831  C   GLY   113      45.415  58.331  39.062  1.00  0.01           C
ATOM   1832  O   GLY   113      46.223  57.411  38.898  1.00  0.02           O
ATOM   1833  H   GLY   113      45.388  58.239  36.143  1.00  0.00           H
ATOM   1834  HA2 GLY   113      44.136  59.510  37.805  1.00  0.00           H
ATOM   1835  HA3 GLY   113      45.643  60.320  38.284  1.00  0.00           H
ATOM   1836  N   SER   114      44.757  58.534  40.192  1.00  0.04           N
ATOM   1837  CA  SER   114      44.818  57.571  41.303  1.00  0.02           C
ATOM   1838  CB  SER   114      44.742  58.313  42.630  1.00  0.02           C
ATOM   1839  OG  SER   114      45.887  59.136  42.727  1.00  0.15           O
ATOM   1840  C   SER   114      43.664  56.582  41.246  1.00  0.02           C
ATOM   1841  O   SER   114      42.513  56.936  41.518  1.00  0.03           O
ATOM   1842  H   SER   114      44.200  59.370  40.294  1.00  0.00           H
ATOM   1843  HA  SER   114      45.760  57.025  41.252  1.00  0.00           H
ATOM   1844  HB2 SER   114      43.841  58.925  42.662  1.00  0.00           H
ATOM   1845  HB3 SER   114      44.731  57.598  43.452  1.00  0.00           H
ATOM   1846  HG  SER   114      45.866  59.618  43.557  1.00  0.00           H
ATOM   1847  N   ASP   115      43.979  55.336  40.946  1.00  0.02           N
ATOM   1848  CA  ASP   115      42.916  54.330  40.862  1.00  0.03           C
ATOM   1849  CB  ASP   115      42.502  54.233  39.396  1.00  0.03           C
ATOM   1850  CG  ASP   115      41.181  53.491  39.230  1.00  0.02           C
ATOM   1851  OD1 ASP   115      40.356  53.582  40.128  1.00  0.03           O
ATOM   1852  OD2 ASP   115      40.925  53.011  38.134  1.00  0.02           O
ATOM   1853  C   ASP   115      43.368  52.967  41.385  1.00  0.03           C
ATOM   1854  O   ASP   115      44.562  52.653  41.400  1.00  0.03           O
ATOM   1855  H   ASP   115      44.941  55.079  40.776  1.00  0.00           H
ATOM   1856  HA  ASP   115      42.062  54.668  41.449  1.00  0.00           H
ATOM   1857  HB2 ASP   115      43.277  53.701  38.845  1.00  0.00           H
ATOM   1858  HB3 ASP   115      42.400  55.238  38.987  1.00  0.00           H
ATOM   1859  N   ALA   116      42.420  52.224  41.934  1.00  0.03           N
ATOM   1860  CA  ALA   116      42.662  50.815  42.248  1.00  0.02           C
ATOM   1861  CB  ALA   116      41.505  50.267  43.072  1.00  0.03           C
ATOM   1862  C   ALA   116      42.805  50.042  40.941  1.00  0.02           C
ATOM   1863  O   ALA   116      42.192  50.397  39.923  1.00  0.02           O
ATOM   1864  H   ALA   116      41.520  52.634  42.138  1.00  0.00           H
ATOM   1865  HA  ALA   116      43.585  50.727  42.821  1.00  0.00           H
ATOM   1866  HB1 ALA   116      41.838  50.090  44.095  1.00  0.00           H
ATOM   1867  HB2 ALA   116      41.160  49.330  42.635  1.00  0.00           H
ATOM   1868  HB3 ALA   116      40.688  50.989  43.076  1.00  0.00           H
ATOM   1869  N   ARG   117      43.730  49.099  40.949  1.00  0.03           N
ATOM   1870  CA  ARG   117      44.048  48.328  39.738  1.00  0.02           C
ATOM   1871  CB  ARG   117      45.497  48.612  39.337  1.00  0.02           C
ATOM   1872  CG  ARG   117      45.819  50.104  39.266  1.00  0.02           C
ATOM   1873  CD  ARG   117      45.106  50.804  38.113  1.00  0.03           C
ATOM   1874  NE  ARG   117      45.236  52.265  38.232  1.00  0.02           N
ATOM   1875  CZ  ARG   117      45.782  53.058  37.308  1.00  0.03           C
ATOM   1876  NH1 ARG   117      46.344  52.530  36.218  1.00  0.03           N
ATOM   1877  NH2 ARG   117      45.820  54.377  37.505  1.00  0.03           N
ATOM   1878  C   ARG   117      43.903  46.834  40.020  1.00  0.02           C
ATOM   1879  O   ARG   117      44.456  46.340  41.009  1.00  0.02           O
ATOM   1880  H   ARG   117      44.229  48.903  41.805  1.00  0.00           H
ATOM   1881  HA  ARG   117      43.377  48.618  38.929  1.00  0.00           H
ATOM   1882  HB2 ARG   117      46.157  48.150  40.071  1.00  0.00           H
ATOM   1883  HB3 ARG   117      45.687  48.164  38.362  1.00  0.00           H
ATOM   1884  HG2 ARG   117      46.895  50.223  39.135  1.00  0.00           H
ATOM   1885  HG3 ARG   117      45.523  50.575  40.203  1.00  0.00           H
ATOM   1886  HD2 ARG   117      44.050  50.536  38.130  1.00  0.00           H
ATOM   1887  HD3 ARG   117      45.544  50.480  37.169  1.00  0.00           H
ATOM   1888  HE  ARG   117      44.887  52.699  39.074  1.00  0.00           H
ATOM   1889 HH11 ARG   117      46.777  53.131  35.531  1.00  0.00           H
ATOM   1890 HH12 ARG   117      46.336  51.530  36.080  1.00  0.00           H
ATOM   1891 HH21 ARG   117      45.416  54.775  38.341  1.00  0.00           H
ATOM   1892 HH22 ARG   117      46.253  54.978  36.818  1.00  0.00           H
ATOM   1893  N   SER   118      43.183  46.129  39.165  1.00  0.03           N
ATOM   1894  CA  SER   118      43.013  44.683  39.351  1.00  0.03           C
ATOM   1895  CB  SER   118      41.591  44.262  39.019  1.00  0.03           C
ATOM   1896  OG  SER   118      41.430  44.343  37.614  1.00  0.03           O
ATOM   1897  C   SER   118      43.940  43.836  38.491  1.00  0.02           C
ATOM   1898  O   SER   118      44.431  44.239  37.428  1.00  0.02           O
ATOM   1899  H   SER   118      42.747  46.588  38.378  1.00  0.00           H
ATOM   1900  HA  SER   118      43.205  44.447  40.398  1.00  0.00           H
ATOM   1901  HB2 SER   118      41.420  43.239  39.353  1.00  0.00           H
ATOM   1902  HB3 SER   118      40.885  44.932  39.510  1.00  0.00           H
ATOM   1903  HG  SER   118      40.537  44.081  37.378  1.00  0.00           H
ATOM   1904  N   PHE   119      44.047  42.604  38.953  1.00  0.03           N
ATOM   1905  CA  PHE   119      44.815  41.524  38.330  1.00  0.03           C
ATOM   1906  CB  PHE   119      46.018  41.280  39.227  1.00  0.03           C
ATOM   1907  CG  PHE   119      47.066  40.252  38.806  1.00  0.02           C
ATOM   1908  CD1 PHE   119      48.222  40.673  38.168  1.00  0.02           C
ATOM   1909  CE1 PHE   119      49.197  39.751  37.819  1.00  0.03           C
ATOM   1910  CZ  PHE   119      49.020  38.406  38.113  1.00  0.02           C
ATOM   1911  CE2 PHE   119      47.865  37.984  38.755  1.00  0.02           C
ATOM   1912  CD2 PHE   119      46.892  38.907  39.106  1.00  0.03           C
ATOM   1913  C   PHE   119      43.941  40.275  38.309  1.00  0.03           C
ATOM   1914  O   PHE   119      43.887  39.517  39.286  1.00  0.02           O
ATOM   1915  H   PHE   119      43.557  42.388  39.809  1.00  0.00           H
ATOM   1916  HA  PHE   119      45.128  41.798  37.323  1.00  0.00           H
ATOM   1917  HB2 PHE   119      46.534  42.234  39.334  1.00  0.00           H
ATOM   1918  HB3 PHE   119      45.646  40.991  40.210  1.00  0.00           H
ATOM   1919  HD1 PHE   119      48.363  41.720  37.943  1.00  0.00           H
ATOM   1920  HE1 PHE   119      50.095  40.080  37.318  1.00  0.00           H
ATOM   1921  HZ  PHE   119      49.781  37.689  37.842  1.00  0.00           H
ATOM   1922  HE2 PHE   119      47.724  36.937  38.981  1.00  0.00           H
ATOM   1923  HD2 PHE   119      45.997  38.580  39.614  1.00  0.00           H
ATOM   1924  N   SER   120      43.211  40.101  37.224  1.00  0.03           N
ATOM   1925  CA  SER   120      42.295  38.966  37.129  1.00  0.04           C
ATOM   1926  CB  SER   120      41.048  39.450  36.405  1.00  0.01           C
ATOM   1927  OG  SER   120      40.583  40.604  37.093  1.00  0.02           O
ATOM   1928  C   SER   120      42.928  37.807  36.369  1.00  0.03           C
ATOM   1929  O   SER   120      43.350  37.967  35.217  1.00  0.02           O
ATOM   1930  H   SER   120      43.285  40.754  36.457  1.00  0.00           H
ATOM   1931  HA  SER   120      42.025  38.635  38.132  1.00  0.00           H
ATOM   1932  HB2 SER   120      41.290  39.703  35.373  1.00  0.00           H
ATOM   1933  HB3 SER   120      40.283  38.674  36.426  1.00  0.00           H
ATOM   1934  HG  SER   120      39.917  40.347  37.735  1.00  0.00           H
ATOM   1935  N   ILE   121      43.050  36.670  37.031  1.00  0.02           N
ATOM   1936  CA  ILE   121      43.583  35.476  36.362  1.00  0.01           C
ATOM   1937  CB  ILE   121      44.882  35.026  37.020  1.00  0.02           C
ATOM   1938  CG2 ILE   121      46.045  35.901  36.574  1.00  0.02           C
ATOM   1939  CG1 ILE   121      44.768  34.994  38.539  1.00  0.02           C
ATOM   1940  CD1 ILE   121      46.063  34.513  39.180  1.00  0.02           C
ATOM   1941  C   ILE   121      42.593  34.316  36.303  1.00  0.02           C
ATOM   1942  O   ILE   121      41.993  33.888  37.299  1.00  0.02           O
ATOM   1943  H   ILE   121      42.775  36.622  38.002  1.00  0.00           H
ATOM   1944  HA  ILE   121      43.818  35.756  35.335  1.00  0.00           H
ATOM   1945  HB  ILE   121      45.087  34.010  36.684  1.00  0.00           H
ATOM   1946 HG12 ILE   121      43.960  34.318  38.820  1.00  0.00           H
ATOM   1947 HG13 ILE   121      44.539  35.996  38.902  1.00  0.00           H
ATOM   1948 HD11 ILE   121      45.841  34.031  40.132  1.00  0.00           H
ATOM   1949 HD12 ILE   121      46.722  35.364  39.350  1.00  0.00           H
ATOM   1950 HD13 ILE   121      46.553  33.800  38.517  1.00  0.00           H
ATOM   1951 HG21 ILE   121      45.832  36.314  35.588  1.00  0.00           H
ATOM   1952 HG22 ILE   121      46.954  35.301  36.528  1.00  0.00           H
ATOM   1953 HG23 ILE   121      46.182  36.714  37.287  1.00  0.00           H
ATOM   1954  N   LYS   122      42.418  33.853  35.080  1.00  0.02           N
ATOM   1955  CA  LYS   122      41.616  32.668  34.778  1.00  0.03           C
ATOM   1956  CB  LYS   122      40.838  32.950  33.495  1.00  0.03           C
ATOM   1957  CG  LYS   122      39.867  31.832  33.143  1.00  0.02           C
ATOM   1958  CD  LYS   122      39.080  32.135  31.874  1.00  0.02           C
ATOM   1959  CE  LYS   122      38.200  33.366  32.043  1.00  0.03           C
ATOM   1960  NZ  LYS   122      37.213  33.165  33.111  1.00  0.03           N
ATOM   1961  C   LYS   122      42.586  31.516  34.564  1.00  0.02           C
ATOM   1962  O   LYS   122      43.529  31.654  33.780  1.00  0.02           O
ATOM   1963  H   LYS   122      42.860  34.341  34.314  1.00  0.00           H
ATOM   1964  HA  LYS   122      40.934  32.447  35.599  1.00  0.00           H
ATOM   1965  HB2 LYS   122      41.547  33.068  32.675  1.00  0.00           H
ATOM   1966  HB3 LYS   122      40.280  33.878  33.616  1.00  0.00           H
ATOM   1967  HG2 LYS   122      40.430  30.911  32.995  1.00  0.00           H
ATOM   1968  HG3 LYS   122      39.170  31.694  33.969  1.00  0.00           H
ATOM   1969  HD2 LYS   122      38.449  31.279  31.636  1.00  0.00           H
ATOM   1970  HD3 LYS   122      39.777  32.304  31.053  1.00  0.00           H
ATOM   1971  HE2 LYS   122      38.828  34.221  32.294  1.00  0.00           H
ATOM   1972  HE3 LYS   122      37.679  33.566  31.106  1.00  0.00           H
ATOM   1973  HZ1 LYS   122      36.643  33.993  33.203  1.00  0.00           H
ATOM   1974  HZ2 LYS   122      37.692  32.987  33.982  1.00  0.00           H
ATOM   1975  HZ3 LYS   122      36.626  32.376  32.882  1.00  0.00           H
ATOM   1976  N   PHE   123      42.364  30.399  35.237  1.00  0.01           N
ATOM   1977  CA  PHE   123      43.334  29.287  35.172  1.00  0.03           C
ATOM   1978  CB  PHE   123      43.191  28.407  36.412  1.00  0.02           C
ATOM   1979  CG  PHE   123      43.945  28.885  37.659  1.00  0.03           C
ATOM   1980  CD1 PHE   123      44.400  27.944  38.573  1.00  0.03           C
ATOM   1981  CE1 PHE   123      45.089  28.349  39.709  1.00  0.03           C
ATOM   1982  CZ  PHE   123      45.326  29.698  39.934  1.00  0.03           C
ATOM   1983  CE2 PHE   123      44.873  30.642  39.021  1.00  0.02           C
ATOM   1984  CD2 PHE   123      44.185  30.236  37.887  1.00  0.02           C
ATOM   1985  C   PHE   123      43.228  28.429  33.909  1.00  0.02           C
ATOM   1986  O   PHE   123      44.066  27.546  33.693  1.00  0.03           O
ATOM   1987  H   PHE   123      41.529  30.306  35.797  1.00  0.00           H
ATOM   1988  HA  PHE   123      44.333  29.721  35.191  1.00  0.00           H
ATOM   1989  HB2 PHE   123      43.558  27.412  36.160  1.00  0.00           H
ATOM   1990  HB3 PHE   123      42.132  28.331  36.659  1.00  0.00           H
ATOM   1991  HD1 PHE   123      44.218  26.894  38.400  1.00  0.00           H
ATOM   1992  HE1 PHE   123      45.441  27.614  40.418  1.00  0.00           H
ATOM   1993  HZ  PHE   123      45.862  30.013  40.817  1.00  0.00           H
ATOM   1994  HE2 PHE   123      45.057  31.692  39.194  1.00  0.00           H
ATOM   1995  HD2 PHE   123      43.834  30.972  37.178  1.00  0.00           H
ATOM   1996  N   ALA   124      42.209  28.674  33.102  1.00  0.03           N
ATOM   1997  CA  ALA   124      42.112  28.040  31.787  1.00  0.03           C
ATOM   1998  CB  ALA   124      40.881  27.144  31.729  1.00  0.02           C
ATOM   1999  C   ALA   124      42.034  29.107  30.702  1.00  0.03           C
ATOM   2000  O   ALA   124      41.481  30.192  30.916  1.00  0.03           O
ATOM   2001  H   ALA   124      41.484  29.311  33.399  1.00  0.00           H
ATOM   2002  HA  ALA   124      43.001  27.431  31.621  1.00  0.00           H
ATOM   2003  HB1 ALA   124      40.987  26.432  30.911  1.00  0.00           H
ATOM   2004  HB2 ALA   124      40.781  26.603  32.670  1.00  0.00           H
ATOM   2005  HB3 ALA   124      39.994  27.756  31.565  1.00  0.00           H
ATOM   2006  N   ASP   125      42.614  28.802  29.557  1.00  0.02           N
ATOM   2007  CA  ASP   125      42.581  29.703  28.400  1.00  0.03           C
ATOM   2008  CB  ASP   125      43.755  29.343  27.494  1.00  0.02           C
ATOM   2009  CG  ASP   125      43.891  30.339  26.346  1.00  0.03           C
ATOM   2010  OD1 ASP   125      43.392  30.041  25.270  1.00  0.03           O
ATOM   2011  OD2 ASP   125      44.577  31.331  26.540  1.00  0.02           O
ATOM   2012  C   ASP   125      41.258  29.565  27.648  1.00  0.02           C
ATOM   2013  O   ASP   125      41.125  28.773  26.709  1.00  0.01           O
ATOM   2014  H   ASP   125      43.097  27.919  29.474  1.00  0.00           H
ATOM   2015  HA  ASP   125      42.694  30.732  28.742  1.00  0.00           H
ATOM   2016  HB2 ASP   125      43.594  28.346  27.083  1.00  0.00           H
ATOM   2017  HB3 ASP   125      44.674  29.345  28.080  1.00  0.00           H
ATOM   2018  N   ASN   126      40.271  30.300  28.130  1.00  0.02           N
ATOM   2019  CA  ASN   126      38.929  30.283  27.552  1.00  0.02           C
ATOM   2020  CB  ASN   126      38.158  29.152  28.239  1.00  0.02           C
ATOM   2021  CG  ASN   126      36.829  28.837  27.555  1.00  0.40           C
ATOM   2022  OD1 ASN   126      36.647  29.101  26.360  1.00  1.11           O
ATOM   2023  ND2 ASN   126      35.848  28.525  28.381  1.00  0.85           N
ATOM   2024  C   ASN   126      38.290  31.644  27.821  1.00  0.02           C
ATOM   2025  O   ASN   126      38.813  32.426  28.622  1.00  0.02           O
ATOM   2026  H   ASN   126      40.451  30.895  28.926  1.00  0.00           H
ATOM   2027  HA  ASN   126      38.985  30.101  26.479  1.00  0.00           H
ATOM   2028  HB2 ASN   126      37.958  29.444  29.270  1.00  0.00           H
ATOM   2029  HB3 ASN   126      38.776  28.254  28.240  1.00  0.00           H
ATOM   2030 HD21 ASN   126      34.910  28.397  28.029  1.00  0.00           H
ATOM   2031 HD22 ASN   126      36.036  28.414  29.367  1.00  0.00           H
ATOM   2032  N   ASP   127      37.193  31.942  27.144  1.00  0.02           N
ATOM   2033  CA  ASP   127      36.500  33.209  27.385  1.00  0.02           C
ATOM   2034  CB  ASP   127      35.447  33.434  26.305  1.00  0.02           C
ATOM   2035  CG  ASP   127      36.084  33.565  24.925  1.00  0.03           C
ATOM   2036  OD1 ASP   127      37.152  34.153  24.835  1.00  0.02           O
ATOM   2037  OD2 ASP   127      35.470  33.100  23.974  1.00  0.02           O
ATOM   2038  C   ASP   127      35.809  33.203  28.743  1.00  0.01           C
ATOM   2039  O   ASP   127      35.740  34.243  29.395  1.00  0.02           O
ATOM   2040  H   ASP   127      36.833  31.293  26.459  1.00  0.00           H
ATOM   2041  HA  ASP   127      37.223  34.024  27.355  1.00  0.00           H
ATOM   2042  HB2 ASP   127      34.759  32.589  26.299  1.00  0.00           H
ATOM   2043  HB3 ASP   127      34.892  34.345  26.531  1.00  0.00           H
ATOM   2044  N   SER   128      35.396  32.045  29.229  1.00  0.02           N
ATOM   2045  CA  SER   128      34.785  32.004  30.561  1.00  0.02           C
ATOM   2046  CB  SER   128      33.269  32.104  30.418  1.00  0.02           C
ATOM   2047  OG  SER   128      32.962  33.374  29.853  1.00  0.01           O
ATOM   2048  C   SER   128      35.151  30.739  31.329  1.00  0.03           C
ATOM   2049  O   SER   128      36.030  29.963  30.922  1.00  0.02           O
ATOM   2050  H   SER   128      35.500  31.198  28.689  1.00  0.00           H
ATOM   2051  HA  SER   128      35.136  32.866  31.128  1.00  0.00           H
ATOM   2052  HB2 SER   128      32.799  32.012  31.397  1.00  0.00           H
ATOM   2053  HB3 SER   128      32.909  31.313  29.761  1.00  0.00           H
ATOM   2054  HG  SER   128      32.110  33.331  29.412  1.00  0.00           H
ATOM   2055  N   GLU   129      34.372  30.496  32.372  1.00  0.03           N
ATOM   2056  CA  GLU   129      34.506  29.306  33.232  1.00  0.01           C
ATOM   2057  CB  GLU   129      34.162  28.048  32.438  1.00  0.02           C
ATOM   2058  CG  GLU   129      32.762  28.102  31.825  1.00  0.02           C
ATOM   2059  CD  GLU   129      31.694  28.299  32.900  1.00  1.14           C
ATOM   2060  OE1 GLU   129      31.346  29.449  33.136  1.00  1.25           O
ATOM   2061  OE2 GLU   129      31.216  27.301  33.417  1.00  1.82           O
ATOM   2062  C   GLU   129      35.892  29.164  33.855  1.00  0.02           C
ATOM   2063  O   GLU   129      36.321  30.022  34.635  1.00  0.03           O
ATOM   2064  H   GLU   129      33.646  31.163  32.590  1.00  0.00           H
ATOM   2065  HA  GLU   129      33.783  29.397  34.043  1.00  0.00           H
ATOM   2066  HB2 GLU   129      34.890  27.933  31.635  1.00  0.00           H
ATOM   2067  HB3 GLU   129      34.225  27.184  33.100  1.00  0.00           H
ATOM   2068  HG2 GLU   129      32.568  27.167  31.299  1.00  0.00           H
ATOM   2069  HG3 GLU   129      32.713  28.929  31.116  1.00  0.00           H
ATOM   2070  N   SER   130      36.485  28.002  33.608  1.00  0.02           N
ATOM   2071  CA  SER   130      37.775  27.580  34.177  1.00  0.01           C
ATOM   2072  CB  SER   130      38.812  28.696  34.123  1.00  2.30           C
ATOM   2073  OG  SER   130      38.984  29.183  35.450  1.00  3.24           O
ATOM   2074  C   SER   130      37.596  27.138  35.620  1.00  0.02           C
ATOM   2075  O   SER   130      36.739  27.665  36.341  1.00  0.02           O
ATOM   2076  H   SER   130      36.017  27.361  32.984  1.00  0.00           H
ATOM   2077  HA  SER   130      38.147  26.734  33.600  1.00  0.00           H
ATOM   2078  HB2 SER   130      39.757  28.308  33.743  1.00  0.00           H
ATOM   2079  HB3 SER   130      38.457  29.499  33.478  1.00  0.00           H
ATOM   2080  HG  SER   130      39.519  29.980  35.432  1.00  0.00           H
ATOM   2081  N   PRO   131      38.426  26.200  36.054  1.00  0.03           N
ATOM   2082  CA  PRO   131      38.337  25.679  37.422  1.00  0.02           C
ATOM   2083  CB  PRO   131      39.219  24.468  37.423  1.00  0.03           C
ATOM   2084  CG  PRO   131      39.981  24.387  36.110  1.00  0.01           C
ATOM   2085  CD  PRO   131      39.463  25.532  35.257  1.00  0.03           C
ATOM   2086  C   PRO   131      38.786  26.641  38.532  1.00  0.03           C
ATOM   2087  O   PRO   131      38.638  26.275  39.701  1.00  0.03           O
ATOM   2088  HA  PRO   131      37.310  25.369  37.616  1.00  0.00           H
ATOM   2089  HB2 PRO   131      38.607  23.574  37.542  1.00  0.00           H
ATOM   2090  HB3 PRO   131      39.927  24.535  38.249  1.00  0.00           H
ATOM   2091  HG2 PRO   131      39.790  23.432  35.619  1.00  0.00           H
ATOM   2092  HG3 PRO   131      41.049  24.508  36.290  1.00  0.00           H
ATOM   2093  HD2 PRO   131      40.270  26.228  35.028  1.00  0.00           H
ATOM   2094  HD3 PRO   131      39.032  25.144  34.334  1.00  0.00           H
ATOM   2095  N   MET   132      39.261  27.837  38.215  1.00  0.03           N
ATOM   2096  CA  MET   132      39.720  28.753  39.258  1.00  0.02           C
ATOM   2097  CB  MET   132      41.024  28.251  39.874  1.00  0.02           C
ATOM   2098  CG  MET   132      41.430  29.101  41.068  1.00  0.02           C
ATOM   2099  SD  MET   132      40.188  29.192  42.376  1.00  1.26           S
ATOM   2100  CE  MET   132      41.014  30.309  43.531  1.00  1.27           C
ATOM   2101  C   MET   132      39.922  30.144  38.673  1.00  0.03           C
ATOM   2102  O   MET   132      40.704  30.326  37.730  1.00  0.03           O
ATOM   2103  H   MET   132      39.306  28.118  37.246  1.00  0.00           H
ATOM   2104  HA  MET   132      38.960  28.807  40.038  1.00  0.00           H
ATOM   2105  HB2 MET   132      40.889  27.220  40.201  1.00  0.00           H
ATOM   2106  HB3 MET   132      41.813  28.288  39.123  1.00  0.00           H
ATOM   2107  HG2 MET   132      42.341  28.680  41.492  1.00  0.00           H
ATOM   2108  HG3 MET   132      41.643  30.112  40.719  1.00  0.00           H
ATOM   2109  HE1 MET   132      41.011  29.868  44.528  1.00  0.00           H
ATOM   2110  HE2 MET   132      40.486  31.263  43.554  1.00  0.00           H
ATOM   2111  HE3 MET   132      42.042  30.470  43.208  1.00  0.00           H
ATOM   2112  N   ASP   133      39.104  31.075  39.135  1.00  0.03           N
ATOM   2113  CA  ASP   133      39.260  32.486  38.750  1.00  0.02           C
ATOM   2114  CB  ASP   133      37.979  32.999  38.112  1.00  0.02           C
ATOM   2115  CG  ASP   133      37.678  32.315  36.784  1.00  0.02           C
ATOM   2116  OD1 ASP   133      38.624  31.874  36.151  1.00  0.03           O
ATOM   2117  OD2 ASP   133      36.565  32.511  36.311  1.00  0.02           O
ATOM   2118  C   ASP   133      39.592  33.359  39.958  1.00  0.02           C
ATOM   2119  O   ASP   133      38.757  33.571  40.847  1.00  0.03           O
ATOM   2120  H   ASP   133      38.359  30.812  39.764  1.00  0.00           H
ATOM   2121  HA  ASP   133      40.070  32.565  38.025  1.00  0.00           H
ATOM   2122  HB2 ASP   133      38.079  34.071  37.939  1.00  0.00           H
ATOM   2123  HB3 ASP   133      37.148  32.826  38.796  1.00  0.00           H
ATOM   2124  N   ILE   134      40.777  33.944  39.927  1.00  0.03           N
ATOM   2125  CA  ILE   134      41.217  34.815  41.025  1.00  0.02           C
ATOM   2126  CB  ILE   134      42.603  34.369  41.483  1.00  0.03           C
ATOM   2127  CG2 ILE   134      42.976  35.058  42.790  1.00  0.02           C
ATOM   2128  CG1 ILE   134      42.667  32.860  41.670  1.00  0.03           C
ATOM   2129  CD1 ILE   134      44.037  32.430  42.186  1.00  0.03           C
ATOM   2130  C   ILE   134      41.294  36.275  40.570  1.00  0.02           C
ATOM   2131  O   ILE   134      42.181  36.650  39.792  1.00  0.03           O
ATOM   2132  H   ILE   134      41.388  33.790  39.138  1.00  0.00           H
ATOM   2133  HA  ILE   134      40.517  34.731  41.856  1.00  0.00           H
ATOM   2134  HB  ILE   134      43.328  34.655  40.721  1.00  0.00           H
ATOM   2135 HG12 ILE   134      41.905  32.557  42.388  1.00  0.00           H
ATOM   2136 HG13 ILE   134      42.474  32.372  40.715  1.00  0.00           H
ATOM   2137 HD11 ILE   134      44.250  31.415  41.851  1.00  0.00           H
ATOM   2138 HD12 ILE   134      44.041  32.461  43.276  1.00  0.00           H
ATOM   2139 HD13 ILE   134      44.799  33.107  41.800  1.00  0.00           H
ATOM   2140 HG21 ILE   134      42.486  36.030  42.842  1.00  0.00           H
ATOM   2141 HG22 ILE   134      44.057  35.193  42.834  1.00  0.00           H
ATOM   2142 HG23 ILE   134      42.653  34.443  43.630  1.00  0.00           H
ATOM   2143  N   VAL   135      40.369  37.091  41.049  1.00  0.02           N
ATOM   2144  CA  VAL   135      40.366  38.515  40.684  1.00  0.02           C
ATOM   2145  CB  VAL   135      38.930  38.940  40.383  1.00  0.02           C
ATOM   2146  CG1 VAL   135      38.860  40.398  39.934  1.00  0.03           C
ATOM   2147  CG2 VAL   135      38.311  38.036  39.322  1.00  0.02           C
ATOM   2148  C   VAL   135      40.949  39.375  41.810  1.00  0.03           C
ATOM   2149  O   VAL   135      40.222  39.873  42.678  1.00  0.03           O
ATOM   2150  H   VAL   135      39.659  36.732  41.671  1.00  0.00           H
ATOM   2151  HA  VAL   135      40.970  38.651  39.787  1.00  0.00           H
ATOM   2152  HB  VAL   135      38.347  38.838  41.298  1.00  0.00           H
ATOM   2153 HG11 VAL   135      37.853  40.622  39.581  1.00  0.00           H
ATOM   2154 HG12 VAL   135      39.104  41.049  40.774  1.00  0.00           H
ATOM   2155 HG13 VAL   135      39.573  40.564  39.127  1.00  0.00           H
ATOM   2156 HG21 VAL   135      38.366  36.998  39.651  1.00  0.00           H
ATOM   2157 HG22 VAL   135      38.857  38.149  38.385  1.00  0.00           H
ATOM   2158 HG23 VAL   135      37.268  38.315  39.171  1.00  0.00           H
ATOM   2159  N   MET   136      42.256  39.571  41.761  1.00  0.03           N
ATOM   2160  CA  MET   136      42.955  40.327  42.808  1.00  0.03           C
ATOM   2161  CB  MET   136      44.357  39.755  42.936  1.00  0.03           C
ATOM   2162  CG  MET   136      44.277  38.340  43.488  1.00  0.03           C
ATOM   2163  SD  MET   136      45.840  37.470  43.720  1.00  0.03           S
ATOM   2164  CE  MET   136      46.262  37.206  41.988  1.00  0.03           C
ATOM   2165  C   MET   136      42.996  41.823  42.518  1.00  0.03           C
ATOM   2166  O   MET   136      42.697  42.255  41.400  1.00  0.02           O
ATOM   2167  H   MET   136      42.784  39.193  40.988  1.00  0.00           H
ATOM   2168  HA  MET   136      42.432  40.173  43.752  1.00  0.00           H
ATOM   2169  HB2 MET   136      44.833  39.736  41.956  1.00  0.00           H
ATOM   2170  HB3 MET   136      44.943  40.377  43.613  1.00  0.00           H
ATOM   2171  HG2 MET   136      43.671  37.751  42.800  1.00  0.00           H
ATOM   2172  HG3 MET   136      43.763  38.378  44.448  1.00  0.00           H
ATOM   2173  HE1 MET   136      47.211  36.674  41.922  1.00  0.00           H
ATOM   2174  HE2 MET   136      45.481  36.615  41.510  1.00  0.00           H
ATOM   2175  HE3 MET   136      46.349  38.169  41.484  1.00  0.00           H
ATOM   2176  N   ASN   137      43.217  42.605  43.561  1.00  0.03           N
ATOM   2177  CA  ASN   137      43.304  44.067  43.431  1.00  0.03           C
ATOM   2178  CB  ASN   137      42.002  44.705  43.900  1.00  0.03           C
ATOM   2179  CG  ASN   137      41.105  45.036  42.711  1.00  0.03           C
ATOM   2180  OD1 ASN   137      41.324  46.037  42.016  1.00  0.03           O
ATOM   2181  ND2 ASN   137      40.110  44.197  42.492  1.00  0.02           N
ATOM   2182  C   ASN   137      44.451  44.663  44.241  1.00  0.03           C
ATOM   2183  O   ASN   137      44.868  44.115  45.266  1.00  0.03           O
ATOM   2184  H   ASN   137      43.329  42.186  44.473  1.00  0.00           H
ATOM   2185  HA  ASN   137      43.454  44.315  42.380  1.00  0.00           H
ATOM   2186  HB2 ASN   137      42.229  45.622  44.443  1.00  0.00           H
ATOM   2187  HB3 ASN   137      41.481  44.014  44.562  1.00  0.00           H
ATOM   2188 HD21 ASN   137      39.476  44.355  41.722  1.00  0.00           H
ATOM   2189 HD22 ASN   137      39.982  43.397  43.095  1.00  0.00           H
ATOM   2190  N   THR   138      44.946  45.793  43.764  1.00  0.03           N
ATOM   2191  CA  THR   138      45.995  46.550  44.472  1.00  0.02           C
ATOM   2192  CB  THR   138      46.278  47.873  43.764  1.00  0.02           C
ATOM   2193  OG1 THR   138      45.042  48.490  43.426  1.00  0.02           O
ATOM   2194  CG2 THR   138      47.081  47.675  42.487  1.00  0.03           C
ATOM   2195  C   THR   138      45.640  46.842  45.925  1.00  0.03           C
ATOM   2196  O   THR   138      44.465  46.917  46.314  1.00  0.03           O
ATOM   2197  H   THR   138      44.594  46.149  42.887  1.00  0.00           H
ATOM   2198  HA  THR   138      46.909  45.956  44.459  1.00  0.00           H
ATOM   2199  HB  THR   138      46.832  48.527  44.437  1.00  0.00           H
ATOM   2200 HG21 THR   138      48.078  47.313  42.737  1.00  0.00           H
ATOM   2201 HG22 THR   138      47.162  48.625  41.958  1.00  0.00           H
ATOM   2202 HG23 THR   138      46.578  46.946  41.851  1.00  0.00           H
ATOM   2203  HG1 THR   138      44.569  48.721  44.229  1.00  0.00           H
ATOM   2204  N   GLY   139      46.677  46.876  46.741  1.00  0.02           N
ATOM   2205  CA  GLY   139      46.507  47.150  48.169  1.00  0.03           C
ATOM   2206  C   GLY   139      46.400  45.868  48.978  1.00  0.01           C
ATOM   2207  O   GLY   139      45.889  44.850  48.494  1.00  0.03           O
ATOM   2208  H   GLY   139      47.603  46.710  46.374  1.00  0.00           H
ATOM   2209  HA2 GLY   139      45.598  47.734  48.311  1.00  0.00           H
ATOM   2210  HA3 GLY   139      47.360  47.727  48.526  1.00  0.00           H
ATOM   2211  N   GLU   140      46.757  45.964  50.247  1.00  0.04           N
ATOM   2212  CA  GLU   140      46.756  44.771  51.099  1.00  0.03           C
ATOM   2213  CB  GLU   140      47.678  45.019  52.296  1.00  0.03           C
ATOM   2214  CG  GLU   140      47.233  46.216  53.127  1.00  0.02           C
ATOM   2215  CD  GLU   140      48.214  46.512  54.256  1.00  0.03           C
ATOM   2216  OE1 GLU   140      48.780  45.571  54.792  1.00  0.03           O
ATOM   2217  OE2 GLU   140      48.290  47.677  54.626  1.00  0.02           O
ATOM   2218  C   GLU   140      45.360  44.349  51.573  1.00  0.04           C
ATOM   2219  O   GLU   140      45.128  43.150  51.740  1.00  0.02           O
ATOM   2220  H   GLU   140      47.030  46.858  50.629  1.00  0.00           H
ATOM   2221  HA  GLU   140      47.175  43.948  50.520  1.00  0.00           H
ATOM   2222  HB2 GLU   140      48.688  45.203  51.929  1.00  0.00           H
ATOM   2223  HB3 GLU   140      47.686  44.131  52.928  1.00  0.00           H
ATOM   2224  HG2 GLU   140      47.165  47.090  52.479  1.00  0.00           H
ATOM   2225  HG3 GLU   140      46.251  46.010  53.552  1.00  0.00           H
ATOM   2226  N   ALA   141      44.406  45.266  51.578  1.00  0.02           N
ATOM   2227  CA  ALA   141      43.071  44.938  52.078  1.00  0.03           C
ATOM   2228  CB  ALA   141      43.076  45.038  53.596  1.00  0.03           C
ATOM   2229  C   ALA   141      42.021  45.866  51.484  1.00  0.01           C
ATOM   2230  O   ALA   141      42.346  46.945  50.973  1.00  0.03           O
ATOM   2231  H   ALA   141      44.600  46.196  51.235  1.00  0.00           H
ATOM   2232  HA  ALA   141      42.833  43.913  51.795  1.00  0.00           H
ATOM   2233  HB1 ALA   141      44.105  45.052  53.956  1.00  0.00           H
ATOM   2234  HB2 ALA   141      42.555  44.179  54.018  1.00  0.00           H
ATOM   2235  HB3 ALA   141      42.572  45.955  53.901  1.00  0.00           H
ATOM   2236  N   ASN   142      40.781  45.417  51.523  1.00  0.02           N
ATOM   2237  CA  ASN   142      39.682  46.160  50.910  1.00  0.02           C
ATOM   2238  CB  ASN   142      38.698  45.146  50.328  1.00  0.03           C
ATOM   2239  CG  ASN   142      38.002  45.708  49.089  1.00  0.02           C
ATOM   2240  OD1 ASN   142      37.195  46.643  49.173  1.00  0.02           O
ATOM   2241  ND2 ASN   142      38.434  45.231  47.938  1.00  0.03           N
ATOM   2242  C   ASN   142      38.986  47.056  51.936  1.00  0.02           C
ATOM   2243  O   ASN   142      39.086  46.862  53.154  1.00  0.01           O
ATOM   2244  H   ASN   142      40.587  44.541  51.987  1.00  0.00           H
ATOM   2245  HA  ASN   142      40.075  46.779  50.104  1.00  0.00           H
ATOM   2246  HB2 ASN   142      37.947  44.906  51.081  1.00  0.00           H
ATOM   2247  HB3 ASN   142      39.237  44.238  50.056  1.00  0.00           H
ATOM   2248 HD21 ASN   142      38.064  45.592  47.070  1.00  0.00           H
ATOM   2249 HD22 ASN   142      39.135  44.504  47.924  1.00  0.00           H
ATOM   2250  N   ILE   143      38.302  48.061  51.415  1.00  0.03           N
ATOM   2251  CA  ILE   143      37.501  48.971  52.235  1.00  0.03           C
ATOM   2252  CB  ILE   143      37.538  50.349  51.583  1.00  0.02           C
ATOM   2253  CG2 ILE   143      38.864  51.040  51.854  1.00  0.02           C
ATOM   2254  CG1 ILE   143      37.288  50.262  50.082  1.00  0.01           C
ATOM   2255  CD1 ILE   143      37.548  51.603  49.408  1.00  0.02           C
ATOM   2256  C   ILE   143      36.063  48.469  52.383  1.00  0.04           C
ATOM   2257  O   ILE   143      35.329  48.937  53.261  1.00  0.03           O
ATOM   2258  H   ILE   143      38.334  48.206  50.416  1.00  0.00           H
ATOM   2259  HA  ILE   143      37.952  49.039  53.225  1.00  0.00           H
ATOM   2260  HB  ILE   143      36.745  50.953  52.024  1.00  0.00           H
ATOM   2261 HG12 ILE   143      37.953  49.512  49.653  1.00  0.00           H
ATOM   2262 HG13 ILE   143      36.253  49.967  49.907  1.00  0.00           H
ATOM   2263 HD11 ILE   143      36.972  51.664  48.485  1.00  0.00           H
ATOM   2264 HD12 ILE   143      37.248  52.410  50.077  1.00  0.00           H
ATOM   2265 HD13 ILE   143      38.610  51.695  49.180  1.00  0.00           H
ATOM   2266 HG21 ILE   143      39.246  50.726  52.826  1.00  0.00           H
ATOM   2267 HG22 ILE   143      39.580  50.769  51.078  1.00  0.00           H
ATOM   2268 HG23 ILE   143      38.718  52.120  51.852  1.00  0.00           H
ATOM   2269  N   PHE   144      35.662  47.519  51.554  1.00  0.02           N
ATOM   2270  CA  PHE   144      34.389  46.847  51.804  1.00  0.02           C
ATOM   2271  CB  PHE   144      33.454  46.863  50.594  1.00  0.02           C
ATOM   2272  CG  PHE   144      33.949  46.280  49.273  1.00  0.03           C
ATOM   2273  CD1 PHE   144      33.971  44.906  49.071  1.00  0.03           C
ATOM   2274  CE1 PHE   144      34.410  44.388  47.860  1.00  0.03           C
ATOM   2275  CZ  PHE   144      34.812  45.245  46.844  1.00  0.01           C
ATOM   2276  CE2 PHE   144      34.770  46.619  47.038  1.00  0.02           C
ATOM   2277  CD2 PHE   144      34.333  47.136  48.250  1.00  0.03           C
ATOM   2278  C   PHE   144      34.650  45.438  52.325  1.00  0.03           C
ATOM   2279  O   PHE   144      35.489  44.685  51.822  1.00  0.03           O
ATOM   2280  H   PHE   144      36.229  47.262  50.759  1.00  0.00           H
ATOM   2281  HA  PHE   144      33.889  47.396  52.602  1.00  0.00           H
ATOM   2282  HB2 PHE   144      33.192  47.904  50.406  1.00  0.00           H
ATOM   2283  HB3 PHE   144      32.542  46.334  50.871  1.00  0.00           H
ATOM   2284  HD1 PHE   144      33.646  44.240  49.857  1.00  0.00           H
ATOM   2285  HE1 PHE   144      34.439  43.319  47.708  1.00  0.00           H
ATOM   2286  HZ  PHE   144      35.157  44.843  45.903  1.00  0.00           H
ATOM   2287  HE2 PHE   144      35.077  47.286  46.246  1.00  0.00           H
ATOM   2288  HD2 PHE   144      34.292  48.205  48.397  1.00  0.00           H
ATOM   2289  N   TRP   145      33.946  45.140  53.395  1.00  0.03           N
ATOM   2290  CA  TRP   145      34.118  43.868  54.092  1.00  0.03           C
ATOM   2291  CB  TRP   145      34.879  44.114  55.389  1.00  0.03           C
ATOM   2292  CG  TRP   145      34.412  45.300  56.209  1.00  0.03           C
ATOM   2293  CD1 TRP   145      33.285  45.381  56.997  1.00  0.02           C
ATOM   2294  NE1 TRP   145      33.244  46.612  57.565  1.00  0.02           N
ATOM   2295  CE2 TRP   145      34.304  47.354  57.194  1.00  0.04           C
ATOM   2296  CZ2 TRP   145      34.709  48.641  57.514  1.00  0.04           C
ATOM   2297  CH2 TRP   145      35.889  49.145  56.977  1.00  0.03           C
ATOM   2298  CZ3 TRP   145      36.659  48.371  56.117  1.00  0.02           C
ATOM   2299  CE3 TRP   145      36.254  47.084  55.783  1.00  0.03           C
ATOM   2300  CD2 TRP   145      35.082  46.575  56.322  1.00  0.04           C
ATOM   2301  C   TRP   145      32.792  43.187  54.363  1.00  0.03           C
ATOM   2302  O   TRP   145      32.773  42.042  54.823  1.00  0.04           O
ATOM   2303  H   TRP   145      33.271  45.806  53.743  1.00  0.00           H
ATOM   2304  HA  TRP   145      34.718  43.211  53.462  1.00  0.00           H
ATOM   2305  HB2 TRP   145      34.785  43.221  56.007  1.00  0.00           H
ATOM   2306  HB3 TRP   145      35.933  44.256  55.148  1.00  0.00           H
ATOM   2307  HD1 TRP   145      32.557  44.596  57.139  1.00  0.00           H
ATOM   2308  HZ2 TRP   145      34.111  49.249  58.177  1.00  0.00           H
ATOM   2309  HH2 TRP   145      36.209  50.145  57.230  1.00  0.00           H
ATOM   2310  HZ3 TRP   145      37.575  48.771  55.707  1.00  0.00           H
ATOM   2311  HE3 TRP   145      36.848  46.485  55.109  1.00  0.00           H
ATOM   2312  HE1 TRP   145      32.513  46.930  58.185  1.00  0.00           H
ATOM   2313  N   ASN   146      31.709  43.934  54.224  1.00  0.03           N
ATOM   2314  CA  ASN   146      30.367  43.349  54.278  1.00  0.01           C
ATOM   2315  CB  ASN   146      29.860  43.242  55.714  1.00  0.03           C
ATOM   2316  CG  ASN   146      29.812  44.577  56.460  1.00  0.03           C
ATOM   2317  OD1 ASN   146      29.796  45.670  55.871  1.00  0.03           O
ATOM   2318  ND2 ASN   146      29.659  44.456  57.765  1.00  0.03           N
ATOM   2319  C   ASN   146      29.443  44.193  53.416  1.00  0.03           C
ATOM   2320  O   ASN   146      29.890  45.215  52.879  1.00  0.03           O
ATOM   2321  H   ASN   146      31.810  44.928  54.078  1.00  0.00           H
ATOM   2322  HA  ASN   146      30.412  42.346  53.854  1.00  0.00           H
ATOM   2323  HB2 ASN   146      30.520  42.568  56.261  1.00  0.00           H
ATOM   2324  HB3 ASN   146      28.858  42.814  55.699  1.00  0.00           H
ATOM   2325 HD21 ASN   146      29.633  43.539  58.188  1.00  0.00           H
ATOM   2326 HD22 ASN   146      29.568  45.281  58.341  1.00  0.00           H
ATOM   2327  N   THR   147      28.152  43.923  53.472  1.00  0.03           N
ATOM   2328  CA  THR   147      27.219  44.611  52.577  1.00  0.03           C
ATOM   2329  CB  THR   147      25.890  43.871  52.616  1.00  0.03           C
ATOM   2330  OG1 THR   147      26.134  42.515  52.269  1.00  0.36           O
ATOM   2331  CG2 THR   147      24.884  44.454  51.634  1.00  0.30           C
ATOM   2332  C   THR   147      26.982  46.072  52.962  1.00  0.01           C
ATOM   2333  O   THR   147      26.900  46.913  52.059  1.00  0.03           O
ATOM   2334  H   THR   147      27.807  43.241  54.133  1.00  0.00           H
ATOM   2335  HA  THR   147      27.613  44.574  51.561  1.00  0.00           H
ATOM   2336  HB  THR   147      25.480  43.918  53.625  1.00  0.00           H
ATOM   2337  HG1 THR   147      25.356  41.989  52.469  1.00  0.00           H
ATOM   2338 HG21 THR   147      23.950  43.896  51.695  1.00  0.00           H
ATOM   2339 HG22 THR   147      24.699  45.499  51.881  1.00  0.00           H
ATOM   2340 HG23 THR   147      25.283  44.385  50.622  1.00  0.00           H
ATOM   2341  N   SER   148      27.187  46.424  54.220  1.00  0.03           N
ATOM   2342  CA  SER   148      26.951  47.819  54.620  1.00  0.03           C
ATOM   2343  CB  SER   148      26.649  47.898  56.118  1.00  0.02           C
ATOM   2344  OG  SER   148      27.769  47.420  56.852  1.00  0.07           O
ATOM   2345  C   SER   148      28.143  48.705  54.253  1.00  0.02           C
ATOM   2346  O   SER   148      27.945  49.765  53.642  1.00  0.04           O
ATOM   2347  H   SER   148      27.501  45.744  54.897  1.00  0.00           H
ATOM   2348  HA  SER   148      26.078  48.184  54.079  1.00  0.00           H
ATOM   2349  HB2 SER   148      26.448  48.933  56.394  1.00  0.00           H
ATOM   2350  HB3 SER   148      25.777  47.285  56.346  1.00  0.00           H
ATOM   2351  HG  SER   148      27.581  47.469  57.792  1.00  0.00           H
ATOM   2352  N   SER   149      29.329  48.117  54.274  1.00  0.04           N
ATOM   2353  CA  SER   149      30.523  48.859  53.861  1.00  0.02           C
ATOM   2354  CB  SER   149      31.767  48.245  54.501  1.00  0.02           C
ATOM   2355  OG  SER   149      31.864  46.873  54.136  1.00  0.03           O
ATOM   2356  C   SER   149      30.655  48.891  52.339  1.00  0.02           C
ATOM   2357  O   SER   149      31.149  49.884  51.791  1.00  0.02           O
ATOM   2358  H   SER   149      29.411  47.156  54.575  1.00  0.00           H
ATOM   2359  HA  SER   149      30.427  49.885  54.217  1.00  0.00           H
ATOM   2360  HB2 SER   149      31.695  48.327  55.585  1.00  0.00           H
ATOM   2361  HB3 SER   149      32.653  48.776  54.154  1.00  0.00           H
ATOM   2362  HG  SER   149      30.986  46.486  54.107  1.00  0.00           H
ATOM   2363  N   PHE   150      29.967  47.975  51.674  1.00  0.03           N
ATOM   2364  CA  PHE   150      29.928  47.978  50.212  1.00  0.03           C
ATOM   2365  CB  PHE   150      29.538  46.578  49.745  1.00  0.02           C
ATOM   2366  CG  PHE   150      29.696  46.333  48.248  1.00  0.03           C
ATOM   2367  CD1 PHE   150      30.661  47.025  47.527  1.00  0.04           C
ATOM   2368  CE1 PHE   150      30.809  46.798  46.167  1.00  0.43           C
ATOM   2369  CZ  PHE   150      29.996  45.872  45.525  1.00  0.63           C
ATOM   2370  CE2 PHE   150      29.034  45.177  46.245  1.00  0.63           C
ATOM   2371  CD2 PHE   150      28.886  45.407  47.607  1.00  0.03           C
ATOM   2372  C   PHE   150      28.912  49.004  49.712  1.00  0.02           C
ATOM   2373  O   PHE   150      29.209  49.731  48.757  1.00  0.02           O
ATOM   2374  H   PHE   150      29.462  47.264  52.184  1.00  0.00           H
ATOM   2375  HA  PHE   150      30.916  48.227  49.824  1.00  0.00           H
ATOM   2376  HB2 PHE   150      28.493  46.413  50.006  1.00  0.00           H
ATOM   2377  HB3 PHE   150      30.148  45.851  50.281  1.00  0.00           H
ATOM   2378  HD1 PHE   150      31.297  47.741  48.026  1.00  0.00           H
ATOM   2379  HE1 PHE   150      31.556  47.341  45.607  1.00  0.00           H
ATOM   2380  HZ  PHE   150      30.112  45.693  44.466  1.00  0.00           H
ATOM   2381  HE2 PHE   150      28.401  44.458  45.747  1.00  0.00           H
ATOM   2382  HD2 PHE   150      28.139  44.864  48.168  1.00  0.00           H
ATOM   2383  N   GLU   151      27.896  49.263  50.520  1.00  0.02           N
ATOM   2384  CA  GLU   151      26.920  50.315  50.205  1.00  0.01           C
ATOM   2385  CB  GLU   151      25.687  50.098  51.074  1.00  0.04           C
ATOM   2386  CG  GLU   151      24.983  48.802  50.698  1.00  0.03           C
ATOM   2387  CD  GLU   151      24.039  48.359  51.810  1.00  0.03           C
ATOM   2388  OE1 GLU   151      23.188  47.527  51.530  1.00  0.02           O
ATOM   2389  OE2 GLU   151      24.286  48.734  52.948  1.00  0.02           O
ATOM   2390  C   GLU   151      27.499  51.698  50.487  1.00  0.03           C
ATOM   2391  O   GLU   151      27.259  52.636  49.717  1.00  0.03           O
ATOM   2392  H   GLU   151      27.790  48.727  51.369  1.00  0.00           H
ATOM   2393  HA  GLU   151      26.640  50.247  49.154  1.00  0.00           H
ATOM   2394  HB2 GLU   151      24.999  50.932  50.933  1.00  0.00           H
ATOM   2395  HB3 GLU   151      25.988  50.053  52.121  1.00  0.00           H
ATOM   2396  HG2 GLU   151      24.410  48.958  49.784  1.00  0.00           H
ATOM   2397  HG3 GLU   151      25.728  48.025  50.527  1.00  0.00           H
ATOM   2398  N   ASP   152      28.447  51.749  51.409  1.00  0.03           N
ATOM   2399  CA  ASP   152      29.165  52.997  51.671  1.00  0.03           C
ATOM   2400  CB  ASP   152      29.900  52.872  53.003  1.00  0.03           C
ATOM   2401  CG  ASP   152      28.935  52.614  54.158  1.00  0.03           C
ATOM   2402  OD1 ASP   152      27.871  53.219  54.161  1.00  0.02           O
ATOM   2403  OD2 ASP   152      29.337  51.920  55.084  1.00  0.03           O
ATOM   2404  C   ASP   152      30.180  53.280  50.562  1.00  0.03           C
ATOM   2405  O   ASP   152      30.293  54.430  50.119  1.00  0.02           O
ATOM   2406  H   ASP   152      28.677  50.919  51.937  1.00  0.00           H
ATOM   2407  HA  ASP   152      28.452  53.820  51.727  1.00  0.00           H
ATOM   2408  HB2 ASP   152      30.442  53.798  53.196  1.00  0.00           H
ATOM   2409  HB3 ASP   152      30.611  52.048  52.942  1.00  0.00           H
ATOM   2410  N   PHE   153      30.708  52.228  49.953  1.00  0.04           N
ATOM   2411  CA  PHE   153      31.653  52.399  48.843  1.00  0.02           C
ATOM   2412  CB  PHE   153      32.459  51.115  48.687  1.00  0.02           C
ATOM   2413  CG  PHE   153      33.504  51.181  47.581  1.00  0.02           C
ATOM   2414  CD1 PHE   153      34.414  52.230  47.547  1.00  0.01           C
ATOM   2415  CE1 PHE   153      35.363  52.295  46.535  1.00  0.03           C
ATOM   2416  CZ  PHE   153      35.403  51.309  45.557  1.00  0.02           C
ATOM   2417  CE2 PHE   153      34.493  50.260  45.591  1.00  0.03           C
ATOM   2418  CD2 PHE   153      33.544  50.196  46.602  1.00  0.03           C
ATOM   2419  C   PHE   153      30.941  52.721  47.528  1.00  0.03           C
ATOM   2420  O   PHE   153      31.496  53.451  46.696  1.00  0.02           O
ATOM   2421  H   PHE   153      30.457  51.298  50.256  1.00  0.00           H
ATOM   2422  HA  PHE   153      32.334  53.215  49.083  1.00  0.00           H
ATOM   2423  HB2 PHE   153      31.770  50.301  48.462  1.00  0.00           H
ATOM   2424  HB3 PHE   153      32.960  50.899  49.630  1.00  0.00           H
ATOM   2425  HD1 PHE   153      34.384  52.996  48.308  1.00  0.00           H
ATOM   2426  HE1 PHE   153      36.069  53.111  46.508  1.00  0.00           H
ATOM   2427  HZ  PHE   153      36.141  51.358  44.770  1.00  0.00           H
ATOM   2428  HE2 PHE   153      34.524  49.494  44.830  1.00  0.00           H
ATOM   2429  HD2 PHE   153      32.837  49.380  46.628  1.00  0.00           H
ATOM   2430  N   VAL   154      29.649  52.441  47.482  1.00  0.02           N
ATOM   2431  CA  VAL   154      28.819  52.788  46.325  1.00  0.02           C
ATOM   2432  CB  VAL   154      27.521  51.987  46.450  1.00  0.02           C
ATOM   2433  CG1 VAL   154      26.347  52.590  45.688  1.00  0.03           C
ATOM   2434  CG2 VAL   154      27.732  50.527  46.065  1.00  0.03           C
ATOM   2435  C   VAL   154      28.533  54.293  46.253  1.00  0.03           C
ATOM   2436  O   VAL   154      28.348  54.833  45.155  1.00  0.03           O
ATOM   2437  H   VAL   154      29.221  51.974  48.269  1.00  0.00           H
ATOM   2438  HA  VAL   154      29.336  52.483  45.415  1.00  0.00           H
ATOM   2439  HB  VAL   154      27.248  51.996  47.505  1.00  0.00           H
ATOM   2440 HG21 VAL   154      28.576  50.122  46.624  1.00  0.00           H
ATOM   2441 HG22 VAL   154      27.938  50.459  44.997  1.00  0.00           H
ATOM   2442 HG23 VAL   154      26.833  49.956  46.299  1.00  0.00           H
ATOM   2443 HG11 VAL   154      26.219  53.632  45.982  1.00  0.00           H
ATOM   2444 HG12 VAL   154      25.439  52.033  45.920  1.00  0.00           H
ATOM   2445 HG13 VAL   154      26.543  52.536  44.617  1.00  0.00           H
ATOM   2446  N   SER   155      28.717  54.994  47.362  1.00  0.02           N
ATOM   2447  CA  SER   155      28.541  56.448  47.354  1.00  0.03           C
ATOM   2448  CB  SER   155      27.836  56.879  48.632  1.00  0.03           C
ATOM   2449  OG  SER   155      28.758  56.744  49.701  1.00  0.35           O
ATOM   2450  C   SER   155      29.867  57.207  47.248  1.00  0.02           C
ATOM   2451  O   SER   155      29.835  58.439  47.177  1.00  0.03           O
ATOM   2452  H   SER   155      28.980  54.524  48.216  1.00  0.00           H
ATOM   2453  HA  SER   155      27.916  56.719  46.503  1.00  0.00           H
ATOM   2454  HB2 SER   155      27.516  57.918  48.547  1.00  0.00           H
ATOM   2455  HB3 SER   155      26.971  56.240  48.809  1.00  0.00           H
ATOM   2456  HG  SER   155      28.338  57.010  50.522  1.00  0.00           H
ATOM   2457  N   SER   156      30.986  56.509  47.106  1.00  0.02           N
ATOM   2458  CA  SER   156      32.307  57.165  47.173  1.00  0.02           C
ATOM   2459  CB  SER   156      33.298  56.169  47.761  1.00  0.02           C
ATOM   2460  OG  SER   156      34.498  56.869  48.063  1.00  1.19           O
ATOM   2461  C   SER   156      32.837  57.689  45.828  1.00  0.02           C
ATOM   2462  O   SER   156      33.934  57.326  45.387  1.00  0.03           O
ATOM   2463  H   SER   156      30.934  55.513  46.950  1.00  0.00           H
ATOM   2464  HA  SER   156      32.230  58.009  47.858  1.00  0.00           H
ATOM   2465  HB2 SER   156      32.887  55.731  48.670  1.00  0.00           H
ATOM   2466  HB3 SER   156      33.504  55.383  47.035  1.00  0.00           H
ATOM   2467  HG  SER   156      35.139  56.260  48.436  1.00  0.00           H
ATOM   2468  N   SER   157      32.078  58.578  45.211  1.00  0.02           N
ATOM   2469  CA  SER   157      32.534  59.270  44.001  1.00  0.02           C
ATOM   2470  CB  SER   157      31.305  59.808  43.273  1.00  0.01           C
ATOM   2471  OG  SER   157      31.737  60.529  42.126  1.00  1.19           O
ATOM   2472  C   SER   157      33.447  60.425  44.404  1.00  0.04           C
ATOM   2473  O   SER   157      33.242  61.007  45.472  1.00  0.02           O
ATOM   2474  H   SER   157      31.162  58.786  45.582  1.00  0.00           H
ATOM   2475  HA  SER   157      33.074  58.576  43.357  1.00  0.00           H
ATOM   2476  HB2 SER   157      30.667  58.979  42.967  1.00  0.00           H
ATOM   2477  HB3 SER   157      30.749  60.472  43.935  1.00  0.00           H
ATOM   2478  HG  SER   157      30.973  60.874  41.658  1.00  0.00           H
ATOM   2479  N   ALA   158      34.426  60.754  43.576  1.00  0.03           N
ATOM   2480  CA  ALA   158      35.354  61.858  43.876  1.00  0.03           C
ATOM   2481  CB  ALA   158      36.199  62.133  42.638  1.00  0.04           C
ATOM   2482  C   ALA   158      34.624  63.136  44.301  1.00  0.03           C
ATOM   2483  O   ALA   158      33.531  63.443  43.809  1.00  0.02           O
ATOM   2484  H   ALA   158      34.540  60.235  42.717  1.00  0.00           H
ATOM   2485  HA  ALA   158      36.014  61.548  44.686  1.00  0.00           H
ATOM   2486  HB1 ALA   158      36.892  62.949  42.844  1.00  0.00           H
ATOM   2487  HB2 ALA   158      35.548  62.410  41.809  1.00  0.00           H
ATOM   2488  HB3 ALA   158      36.761  61.237  42.375  1.00  0.00           H
ATOM   2489  N   GLY   159      35.192  63.819  45.280  1.00  0.03           N
ATOM   2490  CA  GLY   159      34.540  65.021  45.812  1.00  0.03           C
ATOM   2491  C   GLY   159      34.222  64.946  47.307  1.00  0.03           C
ATOM   2492  O   GLY   159      34.285  63.879  47.932  1.00  0.04           O
ATOM   2493  H   GLY   159      36.076  63.513  45.662  1.00  0.00           H
ATOM   2494  HA2 GLY   159      35.200  65.872  45.644  1.00  0.00           H
ATOM   2495  HA3 GLY   159      33.612  65.186  45.265  1.00  0.00           H
ATOM   2496  N   GLU   160      33.653  66.045  47.778  1.00  0.03           N
ATOM   2497  CA  GLU   160      33.409  66.301  49.212  1.00  0.02           C
ATOM   2498  CB  GLU   160      32.722  67.656  49.345  1.00  0.02           C
ATOM   2499  CG  GLU   160      33.593  68.798  48.831  1.00  0.02           C
ATOM   2500  CD  GLU   160      34.870  68.923  49.659  1.00  0.38           C
ATOM   2501  OE1 GLU   160      35.914  68.556  49.140  1.00  0.52           O
ATOM   2502  OE2 GLU   160      34.789  69.493  50.737  1.00  0.85           O
ATOM   2503  C   GLU   160      32.545  65.249  49.910  1.00  0.04           C
ATOM   2504  O   GLU   160      33.075  64.245  50.396  1.00  0.02           O
ATOM   2505  H   GLU   160      33.368  66.752  47.115  1.00  0.00           H
ATOM   2506  HA  GLU   160      34.371  66.351  49.722  1.00  0.00           H
ATOM   2507  HB2 GLU   160      31.795  67.637  48.772  1.00  0.00           H
ATOM   2508  HB3 GLU   160      32.487  67.833  50.395  1.00  0.00           H
ATOM   2509  HG2 GLU   160      33.033  69.731  48.895  1.00  0.00           H
ATOM   2510  HG3 GLU   160      33.857  68.608  47.790  1.00  0.00           H
ATOM   2511  N   SER   161      31.235  65.371  49.773  1.00  0.24           N
ATOM   2512  CA  SER   161      30.303  64.529  50.549  1.00  0.23           C
ATOM   2513  CB  SER   161      28.909  65.134  50.462  1.00  0.75           C
ATOM   2514  OG  SER   161      28.456  64.989  49.124  1.00  1.71           O
ATOM   2515  C   SER   161      30.223  63.066  50.092  1.00  0.16           C
ATOM   2516  O   SER   161      29.601  62.244  50.772  1.00  0.17           O
ATOM   2517  H   SER   161      30.866  66.053  49.126  1.00  0.00           H
ATOM   2518  HA  SER   161      30.617  64.544  51.593  1.00  0.00           H
ATOM   2519  HB2 SER   161      28.946  66.190  50.728  1.00  0.00           H
ATOM   2520  HB3 SER   161      28.236  64.607  51.138  1.00  0.00           H
ATOM   2521  HG  SER   161      27.576  65.364  49.041  1.00  0.00           H
ATOM   2522  N   ALA   162      30.915  62.726  49.021  1.00  0.02           N
ATOM   2523  CA  ALA   162      30.933  61.350  48.562  1.00  0.02           C
ATOM   2524  CB  ALA   162      30.776  61.372  47.053  1.00  0.04           C
ATOM   2525  C   ALA   162      32.217  60.637  49.007  1.00  0.03           C
ATOM   2526  O   ALA   162      32.196  59.927  50.019  1.00  0.03           O
ATOM   2527  H   ALA   162      31.436  63.429  48.517  1.00  0.00           H
ATOM   2528  HA  ALA   162      30.078  60.828  48.993  1.00  0.00           H
ATOM   2529  HB1 ALA   162      29.727  61.526  46.798  1.00  0.00           H
ATOM   2530  HB2 ALA   162      31.374  62.183  46.638  1.00  0.00           H
ATOM   2531  HB3 ALA   162      31.114  60.422  46.639  1.00  0.00           H
ATOM   2532  N   ALA   163      33.340  60.961  48.389  1.00  0.01           N
ATOM   2533  CA  ALA   163      34.594  60.249  48.690  1.00  0.03           C
ATOM   2534  CB  ALA   163      35.498  60.310  47.472  1.00  0.03           C
ATOM   2535  C   ALA   163      35.359  60.798  49.889  1.00  0.02           C
ATOM   2536  O   ALA   163      35.912  60.013  50.671  1.00  0.03           O
ATOM   2537  H   ALA   163      33.338  61.703  47.704  1.00  0.00           H
ATOM   2538  HA  ALA   163      34.355  59.204  48.886  1.00  0.00           H
ATOM   2539  HB1 ALA   163      36.525  60.096  47.770  1.00  0.00           H
ATOM   2540  HB2 ALA   163      35.448  61.306  47.032  1.00  0.00           H
ATOM   2541  HB3 ALA   163      35.171  59.572  46.739  1.00  0.00           H
ATOM   2542  N   LYS   164      35.230  62.089  50.146  1.00  0.04           N
ATOM   2543  CA  LYS   164      35.911  62.677  51.306  1.00  0.03           C
ATOM   2544  CB  LYS   164      35.960  64.191  51.136  1.00  0.01           C
ATOM   2545  CG  LYS   164      36.502  64.897  52.368  1.00  0.02           C
ATOM   2546  CD  LYS   164      36.540  66.405  52.161  1.00  0.02           C
ATOM   2547  CE  LYS   164      37.127  67.115  53.375  1.00  0.83           C
ATOM   2548  NZ  LYS   164      37.194  68.568  53.153  1.00  1.76           N
ATOM   2549  C   LYS   164      35.157  62.319  52.575  1.00  0.02           C
ATOM   2550  O   LYS   164      35.757  61.836  53.544  1.00  0.04           O
ATOM   2551  H   LYS   164      34.663  62.670  49.545  1.00  0.00           H
ATOM   2552  HA  LYS   164      36.927  62.286  51.366  1.00  0.00           H
ATOM   2553  HB2 LYS   164      34.951  64.554  50.941  1.00  0.00           H
ATOM   2554  HB3 LYS   164      36.594  64.431  50.282  1.00  0.00           H
ATOM   2555  HG2 LYS   164      35.860  64.670  53.220  1.00  0.00           H
ATOM   2556  HG3 LYS   164      37.510  64.538  52.573  1.00  0.00           H
ATOM   2557  HD2 LYS   164      35.525  66.766  51.995  1.00  0.00           H
ATOM   2558  HD3 LYS   164      37.148  66.631  51.285  1.00  0.00           H
ATOM   2559  HE2 LYS   164      36.499  66.916  54.243  1.00  0.00           H
ATOM   2560  HE3 LYS   164      38.131  66.734  53.563  1.00  0.00           H
ATOM   2561  HZ1 LYS   164      37.585  69.016  53.969  1.00  0.00           H
ATOM   2562  HZ2 LYS   164      37.778  68.759  52.352  1.00  0.00           H
ATOM   2563  HZ3 LYS   164      36.265  68.926  52.985  1.00  0.00           H
ATOM   2564  N   GLU   165      33.846  62.244  52.434  1.00  0.02           N
ATOM   2565  CA  GLU   165      33.011  61.818  53.547  1.00  0.04           C
ATOM   2566  CB  GLU   165      31.574  62.200  53.228  1.00  0.02           C
ATOM   2567  CG  GLU   165      30.594  61.779  54.315  1.00  0.03           C
ATOM   2568  CD  GLU   165      29.206  62.316  53.977  1.00  0.02           C
ATOM   2569  OE1 GLU   165      29.139  63.474  53.584  1.00  0.02           O
ATOM   2570  OE2 GLU   165      28.241  61.632  54.291  1.00  0.03           O
ATOM   2571  C   GLU   165      33.133  60.315  53.771  1.00  0.03           C
ATOM   2572  O   GLU   165      33.281  59.914  54.928  1.00  0.03           O
ATOM   2573  H   GLU   165      33.421  62.483  51.550  1.00  0.00           H
ATOM   2574  HA  GLU   165      33.327  62.340  54.450  1.00  0.00           H
ATOM   2575  HB2 GLU   165      31.520  63.282  53.111  1.00  0.00           H
ATOM   2576  HB3 GLU   165      31.284  61.729  52.289  1.00  0.00           H
ATOM   2577  HG2 GLU   165      30.559  60.691  54.373  1.00  0.00           H
ATOM   2578  HG3 GLU   165      30.918  62.184  55.274  1.00  0.00           H
ATOM   2579  N   TYR   166      33.399  59.567  52.710  1.00  0.03           N
ATOM   2580  CA  TYR   166      33.592  58.117  52.831  1.00  0.02           C
ATOM   2581  CB  TYR   166      33.687  57.513  51.437  1.00  0.02           C
ATOM   2582  CG  TYR   166      33.928  56.008  51.434  1.00  0.03           C
ATOM   2583  CD1 TYR   166      32.977  55.160  51.983  1.00  0.03           C
ATOM   2584  CE1 TYR   166      33.189  53.789  51.982  1.00  0.01           C
ATOM   2585  CZ  TYR   166      34.350  53.267  51.433  1.00  0.04           C
ATOM   2586  OH  TYR   166      34.533  51.900  51.408  1.00  0.03           O
ATOM   2587  CE2 TYR   166      35.309  54.112  50.892  1.00  0.04           C
ATOM   2588  CD2 TYR   166      35.099  55.485  50.895  1.00  0.04           C
ATOM   2589  C   TYR   166      34.854  57.757  53.608  1.00  0.04           C
ATOM   2590  O   TYR   166      34.751  57.012  54.591  1.00  0.04           O
ATOM   2591  H   TYR   166      33.470  60.003  51.802  1.00  0.00           H
ATOM   2592  HA  TYR   166      32.730  57.689  53.342  1.00  0.00           H
ATOM   2593  HB2 TYR   166      34.511  57.994  50.910  1.00  0.00           H
ATOM   2594  HB3 TYR   166      32.760  57.720  50.902  1.00  0.00           H
ATOM   2595  HD1 TYR   166      32.073  55.567  52.411  1.00  0.00           H
ATOM   2596  HE1 TYR   166      32.449  53.128  52.409  1.00  0.00           H
ATOM   2597  HE2 TYR   166      36.215  53.703  50.470  1.00  0.00           H
ATOM   2598  HD2 TYR   166      35.845  56.146  50.479  1.00  0.00           H
ATOM   2599  HH  TYR   166      33.718  51.472  51.135  1.00  0.00           H
ATOM   2600  N   VAL   167      35.945  58.469  53.371  1.00  0.03           N
ATOM   2601  CA  VAL   167      37.180  58.145  54.096  1.00  0.02           C
ATOM   2602  CB  VAL   167      38.391  58.642  53.307  1.00  0.03           C
ATOM   2603  CG1 VAL   167      38.502  57.913  51.974  1.00  0.04           C
ATOM   2604  CG2 VAL   167      38.383  60.151  53.093  1.00  0.03           C
ATOM   2605  C   VAL   167      37.178  58.695  55.529  1.00  0.02           C
ATOM   2606  O   VAL   167      37.889  58.162  56.389  1.00  0.03           O
ATOM   2607  H   VAL   167      35.928  59.224  52.701  1.00  0.00           H
ATOM   2608  HA  VAL   167      37.250  57.059  54.159  1.00  0.00           H
ATOM   2609  HB  VAL   167      39.281  58.399  53.887  1.00  0.00           H
ATOM   2610 HG11 VAL   167      38.506  56.837  52.147  1.00  0.00           H
ATOM   2611 HG12 VAL   167      37.652  58.176  51.344  1.00  0.00           H
ATOM   2612 HG13 VAL   167      39.427  58.205  51.476  1.00  0.00           H
ATOM   2613 HG21 VAL   167      38.303  60.655  54.056  1.00  0.00           H
ATOM   2614 HG22 VAL   167      37.533  60.425  52.469  1.00  0.00           H
ATOM   2615 HG23 VAL   167      39.307  60.453  52.601  1.00  0.00           H
ATOM   2616  N   TYR   168      36.248  59.592  55.823  1.00  0.03           N
ATOM   2617  CA  TYR   168      36.057  60.077  57.192  1.00  0.02           C
ATOM   2618  CB  TYR   168      35.845  61.584  57.165  1.00  0.02           C
ATOM   2619  CG  TYR   168      37.129  62.353  56.868  1.00  0.03           C
ATOM   2620  CD1 TYR   168      37.173  63.278  55.832  1.00  0.02           C
ATOM   2621  CE1 TYR   168      38.350  63.964  55.565  1.00  0.04           C
ATOM   2622  CZ  TYR   168      39.478  63.727  56.336  1.00  0.03           C
ATOM   2623  OH  TYR   168      40.673  64.328  56.005  1.00  0.05           O
ATOM   2624  CE2 TYR   168      39.434  62.814  57.381  1.00  0.03           C
ATOM   2625  CD2 TYR   168      38.257  62.127  57.647  1.00  0.02           C
ATOM   2626  C   TYR   168      34.909  59.373  57.926  1.00  0.03           C
ATOM   2627  O   TYR   168      34.628  59.716  59.080  1.00  0.03           O
ATOM   2628  H   TYR   168      35.657  59.950  55.086  1.00  0.00           H
ATOM   2629  HA  TYR   168      36.975  59.880  57.745  1.00  0.00           H
ATOM   2630  HB2 TYR   168      35.111  61.819  56.394  1.00  0.00           H
ATOM   2631  HB3 TYR   168      35.457  61.904  58.132  1.00  0.00           H
ATOM   2632  HD1 TYR   168      36.292  63.463  55.235  1.00  0.00           H
ATOM   2633  HE1 TYR   168      38.387  64.681  54.758  1.00  0.00           H
ATOM   2634  HE2 TYR   168      40.312  62.639  57.985  1.00  0.00           H
ATOM   2635  HD2 TYR   168      38.218  61.417  58.460  1.00  0.00           H
ATOM   2636  HH  TYR   168      41.311  63.655  55.756  1.00  0.00           H
ATOM   2637  N   LYS   169      34.291  58.381  57.301  1.00  0.04           N
ATOM   2638  CA  LYS   169      33.266  57.586  57.995  1.00  0.03           C
ATOM   2639  CB  LYS   169      32.355  56.908  56.975  1.00  0.02           C
ATOM   2640  CG  LYS   169      31.476  57.869  56.194  1.00  0.04           C
ATOM   2641  CD  LYS   169      30.765  57.127  55.068  1.00  0.03           C
ATOM   2642  CE  LYS   169      29.958  58.070  54.184  1.00  0.02           C
ATOM   2643  NZ  LYS   169      29.394  57.348  53.035  1.00  0.03           N
ATOM   2644  C   LYS   169      33.907  56.469  58.805  1.00  0.03           C
ATOM   2645  O   LYS   169      33.294  55.932  59.736  1.00  0.03           O
ATOM   2646  H   LYS   169      34.525  58.169  56.342  1.00  0.00           H
ATOM   2647  HA  LYS   169      32.677  58.229  58.649  1.00  0.00           H
ATOM   2648  HB2 LYS   169      31.710  56.207  57.505  1.00  0.00           H
ATOM   2649  HB3 LYS   169      32.973  56.350  56.272  1.00  0.00           H
ATOM   2650  HG2 LYS   169      30.735  58.305  56.863  1.00  0.00           H
ATOM   2651  HG3 LYS   169      32.093  58.662  55.772  1.00  0.00           H
ATOM   2652  HD2 LYS   169      30.091  56.390  55.503  1.00  0.00           H
ATOM   2653  HD3 LYS   169      31.507  56.614  54.456  1.00  0.00           H
ATOM   2654  HE2 LYS   169      30.609  58.866  53.822  1.00  0.00           H
ATOM   2655  HE3 LYS   169      29.148  58.506  54.768  1.00  0.00           H
ATOM   2656  HZ1 LYS   169      28.864  57.988  52.462  1.00  0.00           H
ATOM   2657  HZ2 LYS   169      30.143  56.948  52.488  1.00  0.00           H
ATOM   2658  HZ3 LYS   169      28.788  56.611  53.365  1.00  0.00           H
ATOM   2659  N   ASN   170      35.141  56.145  58.462  1.00  0.03           N
ATOM   2660  CA  ASN   170      35.839  55.047  59.122  1.00  0.03           C
ATOM   2661  CB  ASN   170      35.204  53.749  58.625  1.00  0.03           C
ATOM   2662  CG  ASN   170      35.675  52.543  59.422  1.00  0.02           C
ATOM   2663  OD1 ASN   170      36.748  51.988  59.156  1.00  0.05           O
ATOM   2664  ND2 ASN   170      34.924  52.240  60.462  1.00  0.01           N
ATOM   2665  C   ASN   170      37.313  55.093  58.748  1.00  0.02           C
ATOM   2666  O   ASN   170      37.646  55.189  57.560  1.00  0.04           O
ATOM   2667  H   ASN   170      35.608  56.665  57.733  1.00  0.00           H
ATOM   2668  HA  ASN   170      35.725  55.128  60.203  1.00  0.00           H
ATOM   2669  HB2 ASN   170      35.471  53.605  57.578  1.00  0.00           H
ATOM   2670  HB3 ASN   170      34.120  53.829  58.708  1.00  0.00           H
ATOM   2671 HD21 ASN   170      34.082  52.765  60.647  1.00  0.00           H
ATOM   2672 HD22 ASN   170      35.191  51.482  61.074  1.00  0.00           H
ATOM   2673  N   PRO   171      38.179  54.866  59.724  1.00  0.03           N
ATOM   2674  CA  PRO   171      39.624  54.964  59.495  1.00  0.04           C
ATOM   2675  CB  PRO   171      40.233  54.829  60.852  1.00  0.04           C
ATOM   2676  CG  PRO   171      39.155  54.514  61.874  1.00  0.03           C
ATOM   2677  CD  PRO   171      37.842  54.571  61.118  1.00  0.03           C
ATOM   2678  C   PRO   171      40.184  53.883  58.566  1.00  0.03           C
ATOM   2679  O   PRO   171      41.151  54.155  57.847  1.00  0.04           O
ATOM   2680  HA  PRO   171      39.860  55.948  59.089  1.00  0.00           H
ATOM   2681  HB2 PRO   171      40.725  55.764  61.122  1.00  0.00           H
ATOM   2682  HB3 PRO   171      40.968  54.024  60.841  1.00  0.00           H
ATOM   2683  HG2 PRO   171      39.309  53.520  62.294  1.00  0.00           H
ATOM   2684  HG3 PRO   171      39.162  55.261  62.668  1.00  0.00           H
ATOM   2685  HD2 PRO   171      37.206  55.357  61.526  1.00  0.00           H
ATOM   2686  HD3 PRO   171      37.333  53.609  61.182  1.00  0.00           H
ATOM   2687  N   TYR   172      39.467  52.781  58.402  1.00  0.03           N
ATOM   2688  CA  TYR   172      39.907  51.709  57.510  1.00  0.04           C
ATOM   2689  CB  TYR   172      39.256  50.388  57.929  1.00  0.03           C
ATOM   2690  CG  TYR   172      39.737  49.747  59.236  1.00  0.02           C
ATOM   2691  CD1 TYR   172      39.563  50.384  60.461  1.00  0.04           C
ATOM   2692  CE1 TYR   172      39.998  49.779  61.630  1.00  0.03           C
ATOM   2693  CZ  TYR   172      40.598  48.530  61.580  1.00  0.03           C
ATOM   2694  OH  TYR   172      40.894  47.868  62.753  1.00  0.03           O
ATOM   2695  CE2 TYR   172      40.774  47.889  60.361  1.00  0.04           C
ATOM   2696  CD2 TYR   172      40.342  48.497  59.190  1.00  0.03           C
ATOM   2697  C   TYR   172      39.521  52.028  56.067  1.00  0.03           C
ATOM   2698  O   TYR   172      40.275  51.680  55.150  1.00  0.02           O
ATOM   2699  H   TYR   172      38.597  52.679  58.904  1.00  0.00           H
ATOM   2700  HA  TYR   172      40.990  51.611  57.577  1.00  0.00           H
ATOM   2701  HB2 TYR   172      39.431  49.669  57.129  1.00  0.00           H
ATOM   2702  HB3 TYR   172      38.181  50.551  58.008  1.00  0.00           H
ATOM   2703  HD1 TYR   172      39.088  51.353  60.501  1.00  0.00           H
ATOM   2704  HE1 TYR   172      39.870  50.280  62.578  1.00  0.00           H
ATOM   2705  HE2 TYR   172      41.246  46.919  60.324  1.00  0.00           H
ATOM   2706  HD2 TYR   172      40.476  47.998  58.242  1.00  0.00           H
ATOM   2707  HH  TYR   172      41.811  48.027  62.988  1.00  0.00           H
ATOM   2708  N   TYR   173      38.556  52.920  55.900  1.00  0.03           N
ATOM   2709  CA  TYR   173      38.209  53.396  54.559  1.00  0.03           C
ATOM   2710  CB  TYR   173      36.899  54.182  54.582  1.00  0.03           C
ATOM   2711  CG  TYR   173      35.615  53.401  54.850  1.00  0.03           C
ATOM   2712  CD1 TYR   173      35.545  52.036  54.603  1.00  0.02           C
ATOM   2713  CE1 TYR   173      34.361  51.349  54.843  1.00  0.02           C
ATOM   2714  CZ  TYR   173      33.252  52.028  55.323  1.00  0.03           C
ATOM   2715  OH  TYR   173      32.083  51.343  55.562  1.00  0.02           O
ATOM   2716  CE2 TYR   173      33.315  53.392  55.563  1.00  0.02           C
ATOM   2717  CD2 TYR   173      34.498  54.078  55.322  1.00  0.03           C
ATOM   2718  C   TYR   173      39.305  54.327  54.064  1.00  0.04           C
ATOM   2719  O   TYR   173      39.824  54.132  52.959  1.00  0.04           O
ATOM   2720  H   TYR   173      38.056  53.274  56.703  1.00  0.00           H
ATOM   2721  HA  TYR   173      38.115  52.547  53.882  1.00  0.00           H
ATOM   2722  HB2 TYR   173      36.791  54.665  53.611  1.00  0.00           H
ATOM   2723  HB3 TYR   173      36.985  54.961  55.340  1.00  0.00           H
ATOM   2724  HD1 TYR   173      36.409  51.510  54.225  1.00  0.00           H
ATOM   2725  HE1 TYR   173      34.305  50.287  54.656  1.00  0.00           H
ATOM   2726  HE2 TYR   173      32.449  53.918  55.935  1.00  0.00           H
ATOM   2727  HD2 TYR   173      34.550  55.142  55.502  1.00  0.00           H
ATOM   2728  HH  TYR   173      32.272  50.559  56.083  1.00  0.00           H
ATOM   2729  N   TYR   174      39.827  55.133  54.973  1.00  0.02           N
ATOM   2730  CA  TYR   174      40.901  56.056  54.616  1.00  0.03           C
ATOM   2731  CB  TYR   174      41.047  57.053  55.760  1.00  0.03           C
ATOM   2732  CG  TYR   174      41.585  58.420  55.352  1.00  0.04           C
ATOM   2733  CD1 TYR   174      42.519  58.540  54.328  1.00  0.02           C
ATOM   2734  CE1 TYR   174      42.987  59.791  53.958  1.00  0.04           C
ATOM   2735  CZ  TYR   174      42.518  60.924  54.609  1.00  0.03           C
ATOM   2736  OH  TYR   174      42.935  62.174  54.203  1.00  0.04           O
ATOM   2737  CE2 TYR   174      41.593  60.808  55.636  1.00  0.02           C
ATOM   2738  CD2 TYR   174      41.127  59.555  56.008  1.00  0.04           C
ATOM   2739  C   TYR   174      42.219  55.309  54.407  1.00  0.02           C
ATOM   2740  O   TYR   174      42.774  55.356  53.301  1.00  0.03           O
ATOM   2741  H   TYR   174      39.480  55.110  55.921  1.00  0.00           H
ATOM   2742  HA  TYR   174      40.635  56.587  53.702  1.00  0.00           H
ATOM   2743  HB2 TYR   174      40.066  57.196  56.212  1.00  0.00           H
ATOM   2744  HB3 TYR   174      41.715  56.627  56.508  1.00  0.00           H
ATOM   2745  HD1 TYR   174      42.880  57.657  53.821  1.00  0.00           H
ATOM   2746  HE1 TYR   174      43.715  59.884  53.165  1.00  0.00           H
ATOM   2747  HE2 TYR   174      41.236  61.691  56.145  1.00  0.00           H
ATOM   2748  HD2 TYR   174      40.408  59.462  56.808  1.00  0.00           H
ATOM   2749  HH  TYR   174      42.695  62.308  53.283  1.00  0.00           H
ATOM   2750  N   TYR   175      42.523  54.408  55.326  1.00  0.03           N
ATOM   2751  CA  TYR   175      43.807  53.695  55.312  1.00  0.03           C
ATOM   2752  CB  TYR   175      43.927  52.980  56.655  1.00  0.03           C
ATOM   2753  CG  TYR   175      45.262  52.297  56.940  1.00  0.04           C
ATOM   2754  CD1 TYR   175      46.261  52.988  57.613  1.00  0.02           C
ATOM   2755  CE1 TYR   175      47.476  52.370  57.878  1.00  0.03           C
ATOM   2756  CZ  TYR   175      47.685  51.058  57.474  1.00  0.03           C
ATOM   2757  OH  TYR   175      48.913  50.466  57.672  1.00  0.02           O
ATOM   2758  CE2 TYR   175      46.682  50.358  56.819  1.00  0.01           C
ATOM   2759  CD2 TYR   175      45.467  50.977  56.557  1.00  0.04           C
ATOM   2760  C   TYR   175      43.926  52.676  54.177  1.00  0.03           C
ATOM   2761  O   TYR   175      45.023  52.509  53.626  1.00  0.01           O
ATOM   2762  H   TYR   175      41.855  54.205  56.056  1.00  0.00           H
ATOM   2763  HA  TYR   175      44.615  54.421  55.223  1.00  0.00           H
ATOM   2764  HB2 TYR   175      43.149  52.218  56.696  1.00  0.00           H
ATOM   2765  HB3 TYR   175      43.738  53.705  57.447  1.00  0.00           H
ATOM   2766  HD1 TYR   175      46.093  54.007  57.930  1.00  0.00           H
ATOM   2767  HE1 TYR   175      48.256  52.908  58.397  1.00  0.00           H
ATOM   2768  HE2 TYR   175      46.846  49.335  56.514  1.00  0.00           H
ATOM   2769  HD2 TYR   175      44.681  50.432  56.055  1.00  0.00           H
ATOM   2770  HH  TYR   175      49.300  50.240  56.823  1.00  0.00           H
ATOM   2771  N   TYR   176      42.821  52.097  53.740  1.00  0.03           N
ATOM   2772  CA  TYR   176      42.907  51.140  52.637  1.00  0.02           C
ATOM   2773  CB  TYR   176      42.060  49.914  52.949  1.00  0.02           C
ATOM   2774  CG  TYR   176      42.632  49.129  54.123  1.00  0.02           C
ATOM   2775  CD1 TYR   176      41.877  48.933  55.273  1.00  0.38           C
ATOM   2776  CE1 TYR   176      42.417  48.236  56.347  1.00  0.36           C
ATOM   2777  CZ  TYR   176      43.711  47.738  56.265  1.00  0.31           C
ATOM   2778  OH  TYR   176      44.259  47.079  57.342  1.00  0.51           O
ATOM   2779  CE2 TYR   176      44.462  47.925  55.115  1.00  0.60           C
ATOM   2780  CD2 TYR   176      43.922  48.622  54.043  1.00  0.50           C
ATOM   2781  C   TYR   176      42.560  51.758  51.289  1.00  0.02           C
ATOM   2782  O   TYR   176      43.014  51.238  50.262  1.00  0.02           O
ATOM   2783  H   TYR   176      41.929  52.312  54.162  1.00  0.00           H
ATOM   2784  HA  TYR   176      43.944  50.808  52.580  1.00  0.00           H
ATOM   2785  HB2 TYR   176      42.032  49.269  52.071  1.00  0.00           H
ATOM   2786  HB3 TYR   176      41.046  50.232  53.191  1.00  0.00           H
ATOM   2787  HD1 TYR   176      40.871  49.322  55.332  1.00  0.00           H
ATOM   2788  HE1 TYR   176      41.833  48.082  57.242  1.00  0.00           H
ATOM   2789  HE2 TYR   176      45.465  47.529  55.053  1.00  0.00           H
ATOM   2790  HD2 TYR   176      44.506  48.770  53.146  1.00  0.00           H
ATOM   2791  HH  TYR   176      44.283  47.668  58.099  1.00  0.00           H
ATOM   2792  N   SER   177      42.027  52.971  51.286  1.00  0.04           N
ATOM   2793  CA  SER   177      41.850  53.649  50.000  1.00  0.02           C
ATOM   2794  CB  SER   177      40.809  54.765  50.086  1.00  0.04           C
ATOM   2795  OG  SER   177      41.246  55.762  50.998  1.00  1.05           O
ATOM   2796  C   SER   177      43.195  54.187  49.521  1.00  0.03           C
ATOM   2797  O   SER   177      43.559  53.904  48.374  1.00  0.04           O
ATOM   2798  H   SER   177      41.750  53.417  52.149  1.00  0.00           H
ATOM   2799  HA  SER   177      41.501  52.914  49.274  1.00  0.00           H
ATOM   2800  HB2 SER   177      39.862  54.350  50.430  1.00  0.00           H
ATOM   2801  HB3 SER   177      40.673  55.210  49.100  1.00  0.00           H
ATOM   2802  HG  SER   177      40.589  56.460  51.048  1.00  0.00           H
ATOM   2803  N   ILE   178      44.056  54.566  50.457  1.00  0.02           N
ATOM   2804  CA  ILE   178      45.423  54.962  50.089  1.00  0.04           C
ATOM   2805  CB  ILE   178      45.967  55.888  51.179  1.00  0.04           C
ATOM   2806  CG2 ILE   178      45.702  55.353  52.571  1.00  0.03           C
ATOM   2807  CG1 ILE   178      47.452  56.160  51.030  1.00  0.04           C
ATOM   2808  CD1 ILE   178      48.033  56.536  52.383  1.00  1.23           C
ATOM   2809  C   ILE   178      46.335  53.741  49.862  1.00  0.04           C
ATOM   2810  O   ILE   178      47.357  53.846  49.175  1.00  0.02           O
ATOM   2811  H   ILE   178      43.771  54.582  51.426  1.00  0.00           H
ATOM   2812  HA  ILE   178      45.374  55.526  49.158  1.00  0.00           H
ATOM   2813  HB  ILE   178      45.448  56.842  51.089  1.00  0.00           H
ATOM   2814 HG12 ILE   178      47.950  55.265  50.656  1.00  0.00           H
ATOM   2815 HG13 ILE   178      47.603  56.980  50.329  1.00  0.00           H
ATOM   2816 HD11 ILE   178      48.998  57.022  52.242  1.00  0.00           H
ATOM   2817 HD12 ILE   178      47.353  57.219  52.893  1.00  0.00           H
ATOM   2818 HD13 ILE   178      48.164  55.637  52.985  1.00  0.00           H
ATOM   2819 HG21 ILE   178      44.724  54.872  52.596  1.00  0.00           H
ATOM   2820 HG22 ILE   178      45.721  56.176  53.286  1.00  0.00           H
ATOM   2821 HG23 ILE   178      46.471  54.626  52.833  1.00  0.00           H
ATOM   2822  N   GLU   179      45.851  52.562  50.226  1.00  0.03           N
ATOM   2823  CA  GLU   179      46.563  51.322  49.910  1.00  0.04           C
ATOM   2824  CB  GLU   179      46.119  50.229  50.876  1.00  0.04           C
ATOM   2825  CG  GLU   179      46.763  50.356  52.248  1.00  0.02           C
ATOM   2826  CD  GLU   179      48.222  49.929  52.178  1.00  0.03           C
ATOM   2827  OE1 GLU   179      48.452  48.829  51.689  1.00  0.03           O
ATOM   2828  OE2 GLU   179      49.042  50.620  52.768  1.00  0.03           O
ATOM   2829  C   GLU   179      46.257  50.830  48.499  1.00  0.02           C
ATOM   2830  O   GLU   179      47.074  50.095  47.937  1.00  0.03           O
ATOM   2831  H   GLU   179      44.977  52.518  50.730  1.00  0.00           H
ATOM   2832  HA  GLU   179      47.636  51.483  50.013  1.00  0.00           H
ATOM   2833  HB2 GLU   179      45.037  50.287  50.993  1.00  0.00           H
ATOM   2834  HB3 GLU   179      46.377  49.258  50.453  1.00  0.00           H
ATOM   2835  HG2 GLU   179      46.234  49.718  52.956  1.00  0.00           H
ATOM   2836  HG3 GLU   179      46.705  51.392  52.581  1.00  0.00           H
ATOM   2837  N   ALA   180      45.141  51.245  47.923  1.00  0.03           N
ATOM   2838  CA  ALA   180      44.764  50.723  46.609  1.00  0.03           C
ATOM   2839  CB  ALA   180      43.347  50.171  46.706  1.00  0.03           C
ATOM   2840  C   ALA   180      44.829  51.758  45.489  1.00  0.03           C
ATOM   2841  O   ALA   180      44.929  51.377  44.316  1.00  0.02           O
ATOM   2842  H   ALA   180      44.551  51.920  48.388  1.00  0.00           H
ATOM   2843  HA  ALA   180      45.437  49.903  46.359  1.00  0.00           H
ATOM   2844  HB1 ALA   180      43.043  49.776  45.737  1.00  0.00           H
ATOM   2845  HB2 ALA   180      42.666  50.969  47.002  1.00  0.00           H
ATOM   2846  HB3 ALA   180      43.318  49.374  47.449  1.00  0.00           H
ATOM   2847  N   LEU   181      44.785  53.034  45.842  1.00  0.03           N
ATOM   2848  CA  LEU   181      44.824  54.104  44.832  1.00  0.02           C
ATOM   2849  CB  LEU   181      44.255  55.388  45.423  1.00  0.02           C
ATOM   2850  CG  LEU   181      42.771  55.278  45.745  1.00  0.03           C
ATOM   2851  CD1 LEU   181      42.296  56.514  46.502  1.00  0.03           C
ATOM   2852  CD2 LEU   181      41.942  55.054  44.487  1.00  0.03           C
ATOM   2853  C   LEU   181      46.236  54.390  44.347  1.00  0.03           C
ATOM   2854  O   LEU   181      46.973  55.181  44.946  1.00  0.03           O
ATOM   2855  H   LEU   181      44.724  53.277  46.820  1.00  0.00           H
ATOM   2856  HA  LEU   181      44.212  53.807  43.980  1.00  0.00           H
ATOM   2857  HB2 LEU   181      44.795  55.619  46.341  1.00  0.00           H
ATOM   2858  HB3 LEU   181      44.403  56.201  44.712  1.00  0.00           H
ATOM   2859  HG  LEU   181      42.633  54.414  46.395  1.00  0.00           H
ATOM   2860 HD21 LEU   181      42.302  54.166  43.967  1.00  0.00           H
ATOM   2861 HD22 LEU   181      40.896  54.915  44.761  1.00  0.00           H
ATOM   2862 HD23 LEU   181      42.033  55.921  43.832  1.00  0.00           H
ATOM   2863 HD11 LEU   181      42.973  56.714  47.333  1.00  0.00           H
ATOM   2864 HD12 LEU   181      41.291  56.340  46.886  1.00  0.00           H
ATOM   2865 HD13 LEU   181      42.284  57.371  45.828  1.00  0.00           H
ATOM   2866  N   ARG   182      46.560  53.808  43.208  1.00  0.03           N
ATOM   2867  CA  ARG   182      47.861  54.027  42.592  1.00  0.02           C
ATOM   2868  CB  ARG   182      48.231  52.753  41.843  1.00  0.03           C
ATOM   2869  CG  ARG   182      49.740  52.577  41.774  1.00  0.04           C
ATOM   2870  CD  ARG   182      50.334  52.344  43.160  1.00  0.02           C
ATOM   2871  NE  ARG   182      49.860  51.081  43.744  1.00  0.03           N
ATOM   2872  CZ  ARG   182      49.242  50.995  44.925  1.00  0.02           C
ATOM   2873  NH1 ARG   182      48.987  52.099  45.631  1.00  0.03           N
ATOM   2874  NH2 ARG   182      48.853  49.806  45.383  1.00  0.02           N
ATOM   2875  C   ARG   182      47.775  55.203  41.626  1.00  0.02           C
ATOM   2876  O   ARG   182      46.957  55.197  40.698  1.00  0.02           O
ATOM   2877  H   ARG   182      45.893  53.199  42.755  1.00  0.00           H
ATOM   2878  HA  ARG   182      48.605  54.233  43.361  1.00  0.00           H
ATOM   2879  HB2 ARG   182      47.796  51.897  42.360  1.00  0.00           H
ATOM   2880  HB3 ARG   182      47.829  52.803  40.831  1.00  0.00           H
ATOM   2881  HG2 ARG   182      49.969  51.720  41.141  1.00  0.00           H
ATOM   2882  HG3 ARG   182      50.185  53.472  41.340  1.00  0.00           H
ATOM   2883  HD2 ARG   182      50.043  53.167  43.813  1.00  0.00           H
ATOM   2884  HD3 ARG   182      51.421  52.316  43.083  1.00  0.00           H
ATOM   2885  HE  ARG   182      50.010  50.229  43.222  1.00  0.00           H
ATOM   2886 HH11 ARG   182      49.272  53.001  45.278  1.00  0.00           H
ATOM   2887 HH12 ARG   182      48.509  52.032  46.518  1.00  0.00           H
ATOM   2888 HH21 ARG   182      48.375  49.738  46.270  1.00  0.00           H
ATOM   2889 HH22 ARG   182      49.036  48.972  44.843  1.00  0.00           H
ATOM   2890  N   ARG   183      48.546  56.239  41.909  1.00  0.02           N
ATOM   2891  CA  ARG   183      48.595  57.416  41.041  1.00  0.02           C
ATOM   2892  CB  ARG   183      48.911  58.668  41.852  1.00  0.03           C
ATOM   2893  CG  ARG   183      49.127  59.850  40.911  1.00  0.03           C
ATOM   2894  CD  ARG   183      49.181  61.191  41.632  1.00  0.01           C
ATOM   2895  NE  ARG   183      47.880  61.538  42.229  1.00  0.03           N
ATOM   2896  CZ  ARG   183      46.864  62.088  41.557  1.00  0.03           C
ATOM   2897  NH1 ARG   183      46.983  62.356  40.254  1.00  0.02           N
ATOM   2898  NH2 ARG   183      45.729  62.381  42.195  1.00  0.03           N
ATOM   2899  C   ARG   183      49.646  57.234  39.959  1.00  0.02           C
ATOM   2900  O   ARG   183      50.854  57.279  40.227  1.00  0.03           O
ATOM   2901  H   ARG   183      49.114  56.218  42.744  1.00  0.00           H
ATOM   2902  HA  ARG   183      47.622  57.542  40.567  1.00  0.00           H
ATOM   2903  HB2 ARG   183      49.815  58.501  42.438  1.00  0.00           H
ATOM   2904  HB3 ARG   183      48.079  58.885  42.522  1.00  0.00           H
ATOM   2905  HG2 ARG   183      48.307  59.876  40.194  1.00  0.00           H
ATOM   2906  HG3 ARG   183      50.062  59.703  40.371  1.00  0.00           H
ATOM   2907  HD2 ARG   183      49.930  61.138  42.422  1.00  0.00           H
ATOM   2908  HD3 ARG   183      49.466  61.967  40.922  1.00  0.00           H
ATOM   2909  HE  ARG   183      47.747  61.348  43.212  1.00  0.00           H
ATOM   2910 HH11 ARG   183      46.213  62.776  39.752  1.00  0.00           H
ATOM   2911 HH12 ARG   183      47.843  62.139  39.770  1.00  0.00           H
ATOM   2912 HH21 ARG   183      45.639  62.183  43.181  1.00  0.00           H
ATOM   2913 HH22 ARG   183      44.961  62.801  41.692  1.00  0.00           H
ATOM   2914  N   ALA   184      49.149  57.103  38.740  1.00  0.03           N
ATOM   2915  CA  ALA   184      49.978  56.878  37.549  1.00  0.03           C
ATOM   2916  CB  ALA   184      50.539  58.224  37.102  1.00  0.01           C
ATOM   2917  C   ALA   184      51.127  55.895  37.769  1.00  0.03           C
ATOM   2918  O   ALA   184      52.286  56.323  37.865  1.00  0.02           O
ATOM   2919  H   ALA   184      48.148  57.161  38.622  1.00  0.00           H
ATOM   2920  HA  ALA   184      49.341  56.490  36.754  1.00  0.00           H
ATOM   2921  HB1 ALA   184      49.719  58.886  36.825  1.00  0.00           H
ATOM   2922  HB2 ALA   184      51.106  58.670  37.919  1.00  0.00           H
ATOM   2923  HB3 ALA   184      51.193  58.078  36.243  1.00  0.00           H
ATOM   2924  N   PRO   185      50.831  54.607  37.863  1.00  0.02           N
ATOM   2925  CA  PRO   185      51.903  53.620  37.942  1.00  0.01           C
ATOM   2926  CB  PRO   185      51.226  52.316  38.225  1.00  0.02           C
ATOM   2927  CG  PRO   185      49.719  52.512  38.147  1.00  0.03           C
ATOM   2928  CD  PRO   185      49.506  53.979  37.816  1.00  0.03           C
ATOM   2929  C   PRO   185      52.664  53.577  36.625  1.00  0.02           C
ATOM   2930  O   PRO   185      52.078  53.761  35.554  1.00  0.02           O
ATOM   2931  HA  PRO   185      52.582  53.872  38.757  1.00  0.00           H
ATOM   2932  HB2 PRO   185      51.498  51.972  39.223  1.00  0.00           H
ATOM   2933  HB3 PRO   185      51.536  51.576  37.487  1.00  0.00           H
ATOM   2934  HG2 PRO   185      49.295  51.882  37.365  1.00  0.00           H
ATOM   2935  HG3 PRO   185      49.261  52.275  39.107  1.00  0.00           H
ATOM   2936  HD2 PRO   185      48.844  54.439  38.549  1.00  0.00           H
ATOM   2937  HD3 PRO   185      49.082  54.078  36.817  1.00  0.00           H
ATOM   2938  N   GLU   186      53.958  53.324  36.703  1.00  0.03           N
ATOM   2939  CA  GLU   186      54.754  53.235  35.469  1.00  0.01           C
ATOM   2940  CB  GLU   186      56.209  53.585  35.780  1.00  0.02           C
ATOM   2941  CG  GLU   186      56.900  52.523  36.628  1.00  0.01           C
ATOM   2942  CD  GLU   186      58.171  53.092  37.248  1.00  1.04           C
ATOM   2943  OE1 GLU   186      59.236  52.869  36.696  1.00  1.83           O
ATOM   2944  OE2 GLU   186      58.046  53.663  38.325  1.00  1.54           O
ATOM   2945  C   GLU   186      54.652  51.850  34.823  1.00  0.01           C
ATOM   2946  O   GLU   186      55.030  51.683  33.655  1.00  0.02           O
ATOM   2947  H   GLU   186      54.398  53.193  37.603  1.00  0.00           H
ATOM   2948  HA  GLU   186      54.370  53.970  34.762  1.00  0.00           H
ATOM   2949  HB2 GLU   186      56.232  54.532  36.320  1.00  0.00           H
ATOM   2950  HB3 GLU   186      56.754  53.699  34.843  1.00  0.00           H
ATOM   2951  HG2 GLU   186      56.226  52.200  37.421  1.00  0.00           H
ATOM   2952  HG3 GLU   186      57.155  51.669  36.001  1.00  0.00           H
ATOM   2953  N   THR   187      54.073  50.899  35.543  1.00  0.03           N
ATOM   2954  CA  THR   187      53.825  49.571  34.984  1.00  0.03           C
ATOM   2955  CB  THR   187      55.144  48.828  34.818  1.00  0.02           C
ATOM   2956  OG1 THR   187      54.837  47.508  34.389  1.00  0.02           O
ATOM   2957  CG2 THR   187      55.925  48.747  36.120  1.00  0.03           C
ATOM   2958  C   THR   187      52.879  48.744  35.844  1.00  0.02           C
ATOM   2959  O   THR   187      53.023  48.660  37.071  1.00  0.03           O
ATOM   2960  H   THR   187      53.798  51.096  36.495  1.00  0.00           H
ATOM   2961  HA  THR   187      53.374  49.693  33.999  1.00  0.00           H
ATOM   2962  HB  THR   187      55.749  49.326  34.060  1.00  0.00           H
ATOM   2963 HG21 THR   187      56.858  48.209  35.952  1.00  0.00           H
ATOM   2964 HG22 THR   187      56.146  49.754  36.474  1.00  0.00           H
ATOM   2965 HG23 THR   187      55.331  48.221  36.868  1.00  0.00           H
ATOM   2966  HG1 THR   187      55.312  47.316  33.577  1.00  0.00           H
ATOM   2967  N   PHE   188      52.034  47.988  35.164  1.00  0.03           N
ATOM   2968  CA  PHE   188      51.157  47.035  35.847  1.00  0.02           C
ATOM   2969  CB  PHE   188      50.059  46.598  34.885  1.00  0.02           C
ATOM   2970  CG  PHE   188      48.900  47.571  34.711  1.00  0.02           C
ATOM   2971  CD1 PHE   188      48.619  48.107  33.463  1.00  0.02           C
ATOM   2972  CE1 PHE   188      47.551  48.980  33.307  1.00  0.03           C
ATOM   2973  CZ  PHE   188      46.761  49.314  34.398  1.00  0.02           C
ATOM   2974  CE2 PHE   188      47.038  48.772  35.647  1.00  0.02           C
ATOM   2975  CD2 PHE   188      48.106  47.899  35.803  1.00  0.01           C
ATOM   2976  C   PHE   188      51.888  45.780  36.335  1.00  0.02           C
ATOM   2977  O   PHE   188      51.366  45.100  37.224  1.00  0.02           O
ATOM   2978  H   PHE   188      51.993  48.069  34.158  1.00  0.00           H
ATOM   2979  HA  PHE   188      50.698  47.530  36.703  1.00  0.00           H
ATOM   2980  HB2 PHE   188      50.514  46.443  33.907  1.00  0.00           H
ATOM   2981  HB3 PHE   188      49.658  45.645  35.232  1.00  0.00           H
ATOM   2982  HD1 PHE   188      49.231  47.845  32.613  1.00  0.00           H
ATOM   2983  HE1 PHE   188      47.335  49.400  32.336  1.00  0.00           H
ATOM   2984  HZ  PHE   188      45.931  49.995  34.276  1.00  0.00           H
ATOM   2985  HE2 PHE   188      46.423  49.030  36.496  1.00  0.00           H
ATOM   2986  HD2 PHE   188      48.320  47.475  36.773  1.00  0.00           H
ATOM   2987  N   ALA   189      53.138  45.574  35.935  1.00  0.03           N
ATOM   2988  CA  ALA   189      53.846  44.364  36.345  1.00  0.02           C
ATOM   2989  CB  ALA   189      54.838  44.000  35.249  1.00  0.02           C
ATOM   2990  C   ALA   189      54.592  44.503  37.669  1.00  0.03           C
ATOM   2991  O   ALA   189      55.252  43.547  38.098  1.00  0.01           O
ATOM   2992  H   ALA   189      53.599  46.254  35.347  1.00  0.00           H
ATOM   2993  HA  ALA   189      53.122  43.555  36.439  1.00  0.00           H
ATOM   2994  HB1 ALA   189      55.380  43.098  35.533  1.00  0.00           H
ATOM   2995  HB2 ALA   189      55.544  44.819  35.112  1.00  0.00           H
ATOM   2996  HB3 ALA   189      54.301  43.823  34.317  1.00  0.00           H
ATOM   2997  N   HIS   190      54.556  45.680  38.275  1.00  0.02           N
ATOM   2998  CA  HIS   190      55.289  45.878  39.531  1.00  0.02           C
ATOM   2999  CB  HIS   190      56.363  46.947  39.353  1.00  0.03           C
ATOM   3000  CG  HIS   190      57.538  46.527  38.483  1.00  0.02           C
ATOM   3001  ND1 HIS   190      57.912  45.270  38.174  1.00  0.01           N
ATOM   3002  CE1 HIS   190      59.001  45.306  37.380  1.00  0.02           C
ATOM   3003  NE2 HIS   190      59.323  46.604  37.189  1.00  0.02           N
ATOM   3004  CD2 HIS   190      58.435  47.368  37.865  1.00  0.02           C
ATOM   3005  C   HIS   190      54.377  46.223  40.707  1.00  0.03           C
ATOM   3006  O   HIS   190      54.863  46.642  41.767  1.00  0.03           O
ATOM   3007  H   HIS   190      54.025  46.440  37.874  1.00  0.00           H
ATOM   3008  HA  HIS   190      55.793  44.941  39.769  1.00  0.00           H
ATOM   3009  HB2 HIS   190      56.747  47.210  40.339  1.00  0.00           H
ATOM   3010  HB3 HIS   190      55.903  47.831  38.912  1.00  0.00           H
ATOM   3011  HE1 HIS   190      59.521  44.452  36.971  1.00  0.00           H
ATOM   3012  HD2 HIS   190      58.431  48.447  37.912  1.00  0.00           H
ATOM   3013  HE2 HIS   190      60.096  46.946  36.635  1.00  0.00           H
ATOM   3014  N   LEU   191      53.076  46.082  40.518  1.00  0.02           N
ATOM   3015  CA  LEU   191      52.141  46.359  41.613  1.00  0.03           C
ATOM   3016  CB  LEU   191      50.885  47.004  41.041  1.00  0.03           C
ATOM   3017  CG  LEU   191      51.205  48.275  40.256  1.00  0.02           C
ATOM   3018  CD1 LEU   191      49.953  48.830  39.588  1.00  0.03           C
ATOM   3019  CD2 LEU   191      51.858  49.332  41.142  1.00  0.02           C
ATOM   3020  C   LEU   191      51.787  45.075  42.364  1.00  0.02           C
ATOM   3021  O   LEU   191      51.964  43.969  41.843  1.00  0.02           O
ATOM   3022  H   LEU   191      52.726  45.783  39.619  1.00  0.00           H
ATOM   3023  HA  LEU   191      52.609  47.056  42.308  1.00  0.00           H
ATOM   3024  HB2 LEU   191      50.213  47.256  41.862  1.00  0.00           H
ATOM   3025  HB3 LEU   191      50.389  46.293  40.381  1.00  0.00           H
ATOM   3026  HG  LEU   191      51.914  48.013  39.471  1.00  0.00           H
ATOM   3027 HD21 LEU   191      52.750  48.915  41.609  1.00  0.00           H
ATOM   3028 HD22 LEU   191      52.135  50.194  40.535  1.00  0.00           H
ATOM   3029 HD23 LEU   191      51.155  49.643  41.915  1.00  0.00           H
ATOM   3030 HD11 LEU   191      49.503  48.060  38.961  1.00  0.00           H
ATOM   3031 HD12 LEU   191      49.240  49.138  40.353  1.00  0.00           H
ATOM   3032 HD13 LEU   191      50.220  49.689  38.973  1.00  0.00           H
ATOM   3033  N   TYR   192      51.403  45.238  43.619  1.00  0.03           N
ATOM   3034  CA  TYR   192      50.964  44.109  44.451  1.00  0.03           C
ATOM   3035  CB  TYR   192      51.443  44.267  45.891  1.00  0.03           C
ATOM   3036  CG  TYR   192      52.867  43.796  46.178  1.00  0.02           C
ATOM   3037  CD1 TYR   192      53.960  44.512  45.706  1.00  0.02           C
ATOM   3038  CE1 TYR   192      55.248  44.076  45.984  1.00  0.02           C
ATOM   3039  CZ  TYR   192      55.441  42.925  46.734  1.00  0.03           C
ATOM   3040  OH  TYR   192      56.720  42.508  47.029  1.00  0.03           O
ATOM   3041  CE2 TYR   192      54.351  42.204  47.205  1.00  0.03           C
ATOM   3042  CD2 TYR   192      53.063  42.641  46.925  1.00  0.02           C
ATOM   3043  C   TYR   192      49.448  44.006  44.443  1.00  0.03           C
ATOM   3044  O   TYR   192      48.730  44.963  44.765  1.00  0.03           O
ATOM   3045  H   TYR   192      51.412  46.166  44.017  1.00  0.00           H
ATOM   3046  HA  TYR   192      51.380  43.189  44.042  1.00  0.00           H
ATOM   3047  HB2 TYR   192      51.383  45.325  46.148  1.00  0.00           H
ATOM   3048  HB3 TYR   192      50.762  43.717  46.541  1.00  0.00           H
ATOM   3049  HD1 TYR   192      53.807  45.408  45.123  1.00  0.00           H
ATOM   3050  HE1 TYR   192      56.098  44.632  45.617  1.00  0.00           H
ATOM   3051  HE2 TYR   192      54.505  41.307  47.787  1.00  0.00           H
ATOM   3052  HD2 TYR   192      52.213  42.083  47.288  1.00  0.00           H
ATOM   3053  HH  TYR   192      57.154  43.169  47.574  1.00  0.00           H
ATOM   3054  N   TYR   193      48.985  42.820  44.102  1.00  0.02           N
ATOM   3055  CA  TYR   193      47.546  42.574  43.975  1.00  0.03           C
ATOM   3056  CB  TYR   193      47.265  42.149  42.540  1.00  0.03           C
ATOM   3057  CG  TYR   193      47.703  43.125  41.449  1.00  0.03           C
ATOM   3058  CD1 TYR   193      48.904  42.931  40.773  1.00  0.03           C
ATOM   3059  CE1 TYR   193      49.286  43.806  39.765  1.00  0.03           C
ATOM   3060  CZ  TYR   193      48.460  44.868  39.427  1.00  0.03           C
ATOM   3061  OH  TYR   193      48.824  45.724  38.411  1.00  0.03           O
ATOM   3062  CE2 TYR   193      47.259  45.062  40.093  1.00  0.01           C
ATOM   3063  CD2 TYR   193      46.878  44.187  41.102  1.00  0.03           C
ATOM   3064  C   TYR   193      47.079  41.469  44.917  1.00  0.02           C
ATOM   3065  O   TYR   193      47.207  40.283  44.596  1.00  0.03           O
ATOM   3066  H   TYR   193      49.634  42.067  43.925  1.00  0.00           H
ATOM   3067  HA  TYR   193      47.001  43.492  44.195  1.00  0.00           H
ATOM   3068  HB2 TYR   193      47.779  41.204  42.366  1.00  0.00           H
ATOM   3069  HB3 TYR   193      46.193  41.979  42.437  1.00  0.00           H
ATOM   3070  HD1 TYR   193      49.540  42.098  41.033  1.00  0.00           H
ATOM   3071  HE1 TYR   193      50.222  43.660  39.246  1.00  0.00           H
ATOM   3072  HE2 TYR   193      46.621  45.892  39.827  1.00  0.00           H
ATOM   3073  HD2 TYR   193      45.940  44.332  41.617  1.00  0.00           H
ATOM   3074  HH  TYR   193      49.650  46.157  38.638  1.00  0.00           H
ATOM   3075  N   TYR   194      46.457  41.859  46.013  1.00  0.02           N
ATOM   3076  CA  TYR   194      45.990  40.900  47.021  1.00  0.03           C
ATOM   3077  CB  TYR   194      45.988  41.558  48.399  1.00  0.03           C
ATOM   3078  CG  TYR   194      47.342  41.845  49.058  1.00  0.03           C
ATOM   3079  CD1 TYR   194      48.266  42.705  48.474  1.00  0.02           C
ATOM   3080  CE1 TYR   194      49.474  42.966  49.107  1.00  0.03           C
ATOM   3081  CZ  TYR   194      49.752  42.372  50.329  1.00  0.02           C
ATOM   3082  OH  TYR   194      50.877  42.743  51.028  1.00  0.03           O
ATOM   3083  CE2 TYR   194      48.837  41.508  50.912  1.00  0.02           C
ATOM   3084  CD2 TYR   194      47.631  41.245  50.276  1.00  0.03           C
ATOM   3085  C   TYR   194      44.575  40.442  46.687  1.00  0.03           C
ATOM   3086  O   TYR   194      43.849  41.131  45.963  1.00  0.02           O
ATOM   3087  H   TYR   194      46.298  42.845  46.163  1.00  0.00           H
ATOM   3088  HA  TYR   194      46.655  40.037  47.034  1.00  0.00           H
ATOM   3089  HB2 TYR   194      45.432  40.903  49.070  1.00  0.00           H
ATOM   3090  HB3 TYR   194      45.445  42.500  48.321  1.00  0.00           H
ATOM   3091  HD1 TYR   194      48.043  43.171  47.526  1.00  0.00           H
ATOM   3092  HE1 TYR   194      50.194  43.629  48.650  1.00  0.00           H
ATOM   3093  HE2 TYR   194      49.062  41.040  51.859  1.00  0.00           H
ATOM   3094  HD2 TYR   194      46.917  40.573  50.729  1.00  0.00           H
ATOM   3095  HH  TYR   194      50.658  43.458  51.630  1.00  0.00           H
ATOM   3096  N   SER   195      44.206  39.258  47.148  1.00  0.02           N
ATOM   3097  CA  SER   195      42.842  38.783  46.886  1.00  0.03           C
ATOM   3098  CB  SER   195      42.788  37.255  46.855  1.00  0.04           C
ATOM   3099  OG  SER   195      43.002  36.738  48.164  1.00  0.03           O
ATOM   3100  C   SER   195      41.871  39.316  47.932  1.00  0.03           C
ATOM   3101  O   SER   195      40.691  39.502  47.616  1.00  0.02           O
ATOM   3102  H   SER   195      44.854  38.689  47.673  1.00  0.00           H
ATOM   3103  HA  SER   195      42.532  39.156  45.910  1.00  0.00           H
ATOM   3104  HB2 SER   195      43.563  36.879  46.187  1.00  0.00           H
ATOM   3105  HB3 SER   195      41.811  36.934  46.494  1.00  0.00           H
ATOM   3106  HG  SER   195      42.324  37.072  48.755  1.00  0.00           H
ATOM   3107  N   GLN   196      42.392  39.618  49.122  1.00  0.02           N
ATOM   3108  CA  GLN   196      41.685  40.266  50.261  1.00  0.03           C
ATOM   3109  CB  GLN   196      41.255  41.648  49.776  1.00  0.03           C
ATOM   3110  CG  GLN   196      42.470  42.447  49.304  1.00  0.03           C
ATOM   3111  CD  GLN   196      42.029  43.625  48.445  1.00  0.03           C
ATOM   3112  OE1 GLN   196      40.844  43.743  48.110  1.00  0.03           O
ATOM   3113  NE2 GLN   196      42.989  44.437  48.036  1.00  0.02           N
ATOM   3114  C   GLN   196      40.491  39.513  50.897  1.00  0.02           C
ATOM   3115  O   GLN   196      40.248  39.665  52.100  1.00  0.04           O
ATOM   3116  H   GLN   196      43.364  39.384  49.265  1.00  0.00           H
ATOM   3117  HA  GLN   196      42.422  40.419  51.049  1.00  0.00           H
ATOM   3118  HB2 GLN   196      40.770  42.181  50.594  1.00  0.00           H
ATOM   3119  HB3 GLN   196      40.552  41.538  48.950  1.00  0.00           H
ATOM   3120  HG2 GLN   196      43.014  42.819  50.172  1.00  0.00           H
ATOM   3121  HG3 GLN   196      43.123  41.799  48.720  1.00  0.00           H
ATOM   3122 HE21 GLN   196      43.944  44.273  48.320  1.00  0.00           H
ATOM   3123 HE22 GLN   196      42.767  45.221  47.439  1.00  0.00           H
ATOM   3124  N   LEU   197      39.769  38.718  50.126  1.00  0.03           N
ATOM   3125  CA  LEU   197      38.689  37.877  50.643  1.00  0.03           C
ATOM   3126  CB  LEU   197      37.707  37.657  49.489  1.00  0.02           C
ATOM   3127  CG  LEU   197      36.425  36.933  49.895  1.00  0.70           C
ATOM   3128  CD1 LEU   197      35.626  37.752  50.906  1.00  1.35           C
ATOM   3129  CD2 LEU   197      35.573  36.627  48.671  1.00  0.64           C
ATOM   3130  C   LEU   197      39.252  36.539  51.124  1.00  0.02           C
ATOM   3131  O   LEU   197      40.177  35.990  50.513  1.00  0.03           O
ATOM   3132  H   LEU   197      39.972  38.690  49.137  1.00  0.00           H
ATOM   3133  HA  LEU   197      38.186  38.385  51.466  1.00  0.00           H
ATOM   3134  HB2 LEU   197      38.207  37.065  48.722  1.00  0.00           H
ATOM   3135  HB3 LEU   197      37.442  38.626  49.066  1.00  0.00           H
ATOM   3136  HG  LEU   197      36.701  35.988  50.363  1.00  0.00           H
ATOM   3137 HD21 LEU   197      36.156  36.043  47.959  1.00  0.00           H
ATOM   3138 HD22 LEU   197      34.694  36.059  48.974  1.00  0.00           H
ATOM   3139 HD23 LEU   197      35.259  37.561  48.204  1.00  0.00           H
ATOM   3140 HD11 LEU   197      36.248  37.963  51.776  1.00  0.00           H
ATOM   3141 HD12 LEU   197      35.313  38.690  50.447  1.00  0.00           H
ATOM   3142 HD13 LEU   197      34.746  37.188  51.217  1.00  0.00           H
ATOM   3143  N   THR   198      38.737  36.072  52.248  1.00  0.03           N
ATOM   3144  CA  THR   198      39.103  34.749  52.768  1.00  0.04           C
ATOM   3145  CB  THR   198      38.671  34.689  54.233  1.00  0.03           C
ATOM   3146  OG1 THR   198      39.302  35.735  54.961  1.00  0.02           O
ATOM   3147  CG2 THR   198      39.049  33.371  54.889  1.00  0.02           C
ATOM   3148  C   THR   198      38.389  33.643  51.978  1.00  0.03           C
ATOM   3149  O   THR   198      37.154  33.600  51.925  1.00  0.04           O
ATOM   3150  H   THR   198      38.077  36.638  52.761  1.00  0.00           H
ATOM   3151  HA  THR   198      40.182  34.612  52.698  1.00  0.00           H
ATOM   3152  HB  THR   198      37.590  34.818  54.291  1.00  0.00           H
ATOM   3153 HG21 THR   198      38.722  33.375  55.929  1.00  0.00           H
ATOM   3154 HG22 THR   198      38.566  32.550  54.359  1.00  0.00           H
ATOM   3155 HG23 THR   198      40.131  33.242  54.849  1.00  0.00           H
ATOM   3156  HG1 THR   198      39.078  36.581  54.566  1.00  0.00           H
ATOM   3157  N   MET   199      39.164  32.808  51.305  1.00  0.03           N
ATOM   3158  CA  MET   199      38.599  31.645  50.603  1.00  0.04           C
ATOM   3159  CB  MET   199      39.204  31.569  49.206  1.00  0.03           C
ATOM   3160  CG  MET   199      38.952  32.856  48.431  1.00  0.03           C
ATOM   3161  SD  MET   199      39.571  32.874  46.733  1.00  0.03           S
ATOM   3162  CE  MET   199      39.069  34.546  46.261  1.00  0.02           C
ATOM   3163  C   MET   199      38.908  30.368  51.376  1.00  0.03           C
ATOM   3164  O   MET   199      39.722  30.394  52.304  1.00  0.03           O
ATOM   3165  H   MET   199      40.160  32.972  51.273  1.00  0.00           H
ATOM   3166  HA  MET   199      37.519  31.764  50.521  1.00  0.00           H
ATOM   3167  HB2 MET   199      38.754  30.735  48.668  1.00  0.00           H
ATOM   3168  HB3 MET   199      40.278  31.405  49.289  1.00  0.00           H
ATOM   3169  HG2 MET   199      39.430  33.673  48.972  1.00  0.00           H
ATOM   3170  HG3 MET   199      37.878  33.040  48.408  1.00  0.00           H
ATOM   3171  HE1 MET   199      39.370  34.739  45.232  1.00  0.00           H
ATOM   3172  HE2 MET   199      39.548  35.269  46.921  1.00  0.00           H
ATOM   3173  HE3 MET   199      37.986  34.638  46.346  1.00  0.00           H
ATOM   3174  N   HIS   200      38.228  29.284  51.047  1.00  0.03           N
ATOM   3175  CA  HIS   200      38.524  27.995  51.693  1.00  0.03           C
ATOM   3176  CB  HIS   200      37.441  26.967  51.392  1.00  0.02           C
ATOM   3177  CG  HIS   200      36.006  27.336  51.708  1.00  0.03           C
ATOM   3178  ND1 HIS   200      34.938  26.929  50.999  1.00  0.93           N
ATOM   3179  CE1 HIS   200      33.815  27.432  51.549  1.00  1.08           C
ATOM   3180  NE2 HIS   200      34.183  28.162  52.625  1.00  1.47           N
ATOM   3181  CD2 HIS   200      35.530  28.109  52.739  1.00  1.37           C
ATOM   3182  C   HIS   200      39.826  27.426  51.145  1.00  0.03           C
ATOM   3183  O   HIS   200      40.288  27.828  50.071  1.00  0.03           O
ATOM   3184  H   HIS   200      37.501  29.340  50.348  1.00  0.00           H
ATOM   3185  HA  HIS   200      38.609  28.135  52.771  1.00  0.00           H
ATOM   3186  HB2 HIS   200      37.678  26.069  51.963  1.00  0.00           H
ATOM   3187  HB3 HIS   200      37.499  26.718  50.332  1.00  0.00           H
ATOM   3188  HE1 HIS   200      32.806  27.280  51.195  1.00  0.00           H
ATOM   3189  HD2 HIS   200      36.124  28.588  53.503  1.00  0.00           H
ATOM   3190  HE2 HIS   200      33.558  28.663  53.240  1.00  0.00           H
ATOM   3191  N   PHE   201      40.433  26.549  51.921  1.00  0.02           N
ATOM   3192  CA  PHE   201      41.613  25.793  51.479  1.00  0.04           C
ATOM   3193  CB  PHE   201      42.870  26.553  51.889  1.00  0.02           C
ATOM   3194  CG  PHE   201      44.182  25.948  51.394  1.00  0.02           C
ATOM   3195  CD1 PHE   201      44.657  26.270  50.130  1.00  0.02           C
ATOM   3196  CE1 PHE   201      45.854  25.731  49.680  1.00  0.02           C
ATOM   3197  CZ  PHE   201      46.576  24.867  50.494  1.00  0.04           C
ATOM   3198  CE2 PHE   201      46.101  24.543  51.756  1.00  0.02           C
ATOM   3199  CD2 PHE   201      44.905  25.085  52.208  1.00  0.02           C
ATOM   3200  C   PHE   201      41.609  24.402  52.113  1.00  0.04           C
ATOM   3201  O   PHE   201      42.024  24.218  53.266  1.00  0.02           O
ATOM   3202  H   PHE   201      40.074  26.392  52.852  1.00  0.00           H
ATOM   3203  HA  PHE   201      41.591  25.694  50.394  1.00  0.00           H
ATOM   3204  HB2 PHE   201      42.904  26.588  52.978  1.00  0.00           H
ATOM   3205  HB3 PHE   201      42.796  27.573  51.513  1.00  0.00           H
ATOM   3206  HD1 PHE   201      44.095  26.940  49.497  1.00  0.00           H
ATOM   3207  HE1 PHE   201      46.224  25.983  48.697  1.00  0.00           H
ATOM   3208  HZ  PHE   201      47.508  24.448  50.144  1.00  0.00           H
ATOM   3209  HE2 PHE   201      46.661  23.869  52.387  1.00  0.00           H
ATOM   3210  HD2 PHE   201      44.537  24.836  53.192  1.00  0.00           H
ATOM   3211  N   LYS   202      41.141  23.427  51.355  1.00  0.02           N
ATOM   3212  CA  LYS   202      41.059  22.052  51.855  1.00  0.02           C
ATOM   3213  CB  LYS   202      39.772  21.445  51.314  1.00  0.03           C
ATOM   3214  CG  LYS   202      38.597  22.364  51.632  1.00  0.02           C
ATOM   3215  CD  LYS   202      37.326  21.958  50.896  1.00  0.03           C
ATOM   3216  CE  LYS   202      36.230  22.997  51.102  1.00  0.02           C
ATOM   3217  NZ  LYS   202      35.033  22.668  50.312  1.00  0.02           N
ATOM   3218  C   LYS   202      42.269  21.233  51.413  1.00  0.02           C
ATOM   3219  O   LYS   202      42.331  20.712  50.290  1.00  0.02           O
ATOM   3220  H   LYS   202      40.834  23.633  50.415  1.00  0.00           H
ATOM   3221  HA  LYS   202      41.017  22.069  52.944  1.00  0.00           H
ATOM   3222  HB2 LYS   202      39.607  20.473  51.778  1.00  0.00           H
ATOM   3223  HB3 LYS   202      39.855  21.322  50.234  1.00  0.00           H
ATOM   3224  HG2 LYS   202      38.406  22.330  52.705  1.00  0.00           H
ATOM   3225  HG3 LYS   202      38.859  23.384  51.351  1.00  0.00           H
ATOM   3226  HD2 LYS   202      37.541  21.871  49.831  1.00  0.00           H
ATOM   3227  HD3 LYS   202      36.984  20.994  51.273  1.00  0.00           H
ATOM   3228  HE2 LYS   202      36.603  23.974  50.793  1.00  0.00           H
ATOM   3229  HE3 LYS   202      35.964  23.033  52.158  1.00  0.00           H
ATOM   3230  HZ1 LYS   202      34.324  23.370  50.466  1.00  0.00           H
ATOM   3231  HZ2 LYS   202      35.274  22.642  49.331  1.00  0.00           H
ATOM   3232  HZ3 LYS   202      34.680  21.765  50.596  1.00  0.00           H
ATOM   3233  N   ALA   203      43.255  21.172  52.292  1.00  0.03           N
ATOM   3234  CA  ALA   203      44.474  20.404  52.019  1.00  0.02           C
ATOM   3235  CB  ALA   203      45.533  20.767  53.049  1.00  0.03           C
ATOM   3236  C   ALA   203      44.193  18.905  52.065  1.00  0.04           C
ATOM   3237  O   ALA   203      43.227  18.468  52.703  1.00  0.03           O
ATOM   3238  H   ALA   203      43.167  21.664  53.169  1.00  0.00           H
ATOM   3239  HA  ALA   203      44.842  20.665  51.027  1.00  0.00           H
ATOM   3240  HB1 ALA   203      46.442  20.199  52.852  1.00  0.00           H
ATOM   3241  HB2 ALA   203      45.166  20.529  54.047  1.00  0.00           H
ATOM   3242  HB3 ALA   203      45.750  21.833  52.987  1.00  0.00           H
ATOM   3243  N   LYS   204      45.130  18.122  51.549  1.00  0.03           N
ATOM   3244  CA  LYS   204      44.956  16.658  51.436  1.00  0.03           C
ATOM   3245  CB  LYS   204      46.080  16.086  50.580  1.00  0.03           C
ATOM   3246  CG  LYS   204      46.053  16.566  49.136  1.00  0.03           C
ATOM   3247  CD  LYS   204      47.189  15.907  48.361  1.00  0.02           C
ATOM   3248  CE  LYS   204      47.243  16.362  46.910  1.00  0.03           C
ATOM   3249  NZ  LYS   204      48.388  15.762  46.210  1.00  0.03           N
ATOM   3250  C   LYS   204      44.995  15.911  52.771  1.00  0.01           C
ATOM   3251  O   LYS   204      44.635  14.733  52.837  1.00  0.03           O
ATOM   3252  H   LYS   204      45.990  18.539  51.223  1.00  0.00           H
ATOM   3253  HA  LYS   204      44.003  16.454  50.947  1.00  0.00           H
ATOM   3254  HB2 LYS   204      45.996  14.999  50.583  1.00  0.00           H
ATOM   3255  HB3 LYS   204      47.035  16.365  51.024  1.00  0.00           H
ATOM   3256  HG2 LYS   204      46.176  17.649  49.111  1.00  0.00           H
ATOM   3257  HG3 LYS   204      45.099  16.298  48.681  1.00  0.00           H
ATOM   3258  HD2 LYS   204      47.047  14.827  48.384  1.00  0.00           H
ATOM   3259  HD3 LYS   204      48.135  16.150  48.844  1.00  0.00           H
ATOM   3260  HE2 LYS   204      46.323  16.063  46.409  1.00  0.00           H
ATOM   3261  HE3 LYS   204      47.332  17.448  46.878  1.00  0.00           H
ATOM   3262  HZ1 LYS   204      48.401  16.079  45.251  1.00  0.00           H
ATOM   3263  HZ2 LYS   204      48.305  14.756  46.230  1.00  0.00           H
ATOM   3264  HZ3 LYS   204      49.245  16.038  46.668  1.00  0.00           H
ATOM   3265  N   ASP   205      45.383  16.599  53.832  1.00  0.03           N
ATOM   3266  CA  ASP   205      45.376  16.007  55.168  1.00  0.03           C
ATOM   3267  CB  ASP   205      46.530  16.601  55.974  1.00  0.02           C
ATOM   3268  CG  ASP   205      46.500  18.125  55.913  1.00  0.03           C
ATOM   3269  OD1 ASP   205      45.610  18.693  56.531  1.00  0.03           O
ATOM   3270  OD2 ASP   205      47.258  18.676  55.128  1.00  0.02           O
ATOM   3271  C   ASP   205      44.045  16.210  55.904  1.00  0.02           C
ATOM   3272  O   ASP   205      43.939  15.821  57.073  1.00  0.02           O
ATOM   3273  H   ASP   205      45.691  17.554  53.716  1.00  0.00           H
ATOM   3274  HA  ASP   205      45.548  14.936  55.066  1.00  0.00           H
ATOM   3275  HB2 ASP   205      46.442  16.283  57.013  1.00  0.00           H
ATOM   3276  HB3 ASP   205      47.475  16.243  55.566  1.00  0.00           H
ATOM   3277  N   GLY   206      43.096  16.910  55.297  1.00  0.03           N
ATOM   3278  CA  GLY   206      41.762  17.037  55.899  1.00  0.02           C
ATOM   3279  C   GLY   206      41.513  18.335  56.670  1.00  0.02           C
ATOM   3280  O   GLY   206      40.354  18.727  56.848  1.00  0.03           O
ATOM   3281  H   GLY   206      43.292  17.359  54.414  1.00  0.00           H
ATOM   3282  HA2 GLY   206      41.623  16.204  56.588  1.00  0.00           H
ATOM   3283  HA3 GLY   206      41.017  16.958  55.107  1.00  0.00           H
ATOM   3284  N   LYS   207      42.570  18.959  57.168  1.00  0.03           N
ATOM   3285  CA  LYS   207      42.412  20.164  57.990  1.00  0.02           C
ATOM   3286  CB  LYS   207      43.771  20.556  58.550  1.00  0.03           C
ATOM   3287  CG  LYS   207      44.341  19.434  59.409  1.00  0.03           C
ATOM   3288  CD  LYS   207      45.745  19.769  59.889  1.00  0.02           C
ATOM   3289  CE  LYS   207      46.346  18.640  60.714  1.00  0.03           C
ATOM   3290  NZ  LYS   207      47.705  18.988  61.157  1.00  0.02           N
ATOM   3291  C   LYS   207      41.816  21.324  57.204  1.00  0.03           C
ATOM   3292  O   LYS   207      42.211  21.621  56.068  1.00  0.03           O
ATOM   3293  H   LYS   207      43.495  18.601  56.980  1.00  0.00           H
ATOM   3294  HA  LYS   207      41.748  19.931  58.822  1.00  0.00           H
ATOM   3295  HB2 LYS   207      44.454  20.757  57.725  1.00  0.00           H
ATOM   3296  HB3 LYS   207      43.665  21.455  59.157  1.00  0.00           H
ATOM   3297  HG2 LYS   207      44.376  18.518  58.820  1.00  0.00           H
ATOM   3298  HG3 LYS   207      43.694  19.280  60.273  1.00  0.00           H
ATOM   3299  HD2 LYS   207      45.703  20.669  60.502  1.00  0.00           H
ATOM   3300  HD3 LYS   207      46.382  19.956  59.024  1.00  0.00           H
ATOM   3301  HE2 LYS   207      45.719  18.462  61.588  1.00  0.00           H
ATOM   3302  HE3 LYS   207      46.386  17.734  60.109  1.00  0.00           H
ATOM   3303  HZ1 LYS   207      48.087  18.228  61.702  1.00  0.00           H
ATOM   3304  HZ2 LYS   207      48.290  19.151  60.350  1.00  0.00           H
ATOM   3305  HZ3 LYS   207      47.671  19.824  61.723  1.00  0.00           H
ATOM   3306  N   VAL   208      40.824  21.941  57.827  1.00  0.04           N
ATOM   3307  CA  VAL   208      40.127  23.081  57.229  1.00  0.04           C
ATOM   3308  CB  VAL   208      38.782  23.252  57.929  1.00  0.03           C
ATOM   3309  CG1 VAL   208      38.016  24.452  57.381  1.00  0.04           C
ATOM   3310  CG2 VAL   208      37.945  21.984  57.810  1.00  0.01           C
ATOM   3311  C   VAL   208      40.945  24.355  57.368  1.00  0.04           C
ATOM   3312  O   VAL   208      41.173  24.873  58.472  1.00  0.03           O
ATOM   3313  H   VAL   208      40.540  21.616  58.740  1.00  0.00           H
ATOM   3314  HA  VAL   208      39.956  22.880  56.171  1.00  0.00           H
ATOM   3315  HB  VAL   208      38.974  23.430  58.987  1.00  0.00           H
ATOM   3316 HG11 VAL   208      38.629  25.348  57.474  1.00  0.00           H
ATOM   3317 HG12 VAL   208      37.778  24.282  56.331  1.00  0.00           H
ATOM   3318 HG13 VAL   208      37.093  24.583  57.946  1.00  0.00           H
ATOM   3319 HG21 VAL   208      38.507  21.138  58.206  1.00  0.00           H
ATOM   3320 HG22 VAL   208      37.022  22.104  58.377  1.00  0.00           H
ATOM   3321 HG23 VAL   208      37.706  21.803  56.762  1.00  0.00           H
ATOM   3322  N   ARG   209      41.478  24.790  56.243  1.00  0.03           N
ATOM   3323  CA  ARG   209      42.205  26.049  56.209  1.00  0.03           C
ATOM   3324  CB  ARG   209      43.603  25.788  55.674  1.00  0.03           C
ATOM   3325  CG  ARG   209      44.379  24.922  56.656  1.00  0.04           C
ATOM   3326  CD  ARG   209      45.760  24.573  56.129  1.00  0.03           C
ATOM   3327  NE  ARG   209      46.597  24.008  57.198  1.00  0.04           N
ATOM   3328  CZ  ARG   209      46.936  22.721  57.264  1.00  0.04           C
ATOM   3329  NH1 ARG   209      46.469  21.861  56.357  1.00  0.03           N
ATOM   3330  NH2 ARG   209      47.722  22.288  58.252  1.00  0.03           N
ATOM   3331  C   ARG   209      41.483  27.081  55.357  1.00  0.02           C
ATOM   3332  O   ARG   209      40.436  26.811  54.753  1.00  0.02           O
ATOM   3333  H   ARG   209      41.381  24.245  55.399  1.00  0.00           H
ATOM   3334  HA  ARG   209      42.287  26.432  57.226  1.00  0.00           H
ATOM   3335  HB2 ARG   209      43.533  25.274  54.715  1.00  0.00           H
ATOM   3336  HB3 ARG   209      44.122  26.737  55.539  1.00  0.00           H
ATOM   3337  HG2 ARG   209      44.486  25.464  57.596  1.00  0.00           H
ATOM   3338  HG3 ARG   209      43.823  24.002  56.836  1.00  0.00           H
ATOM   3339  HD2 ARG   209      45.662  23.841  55.327  1.00  0.00           H
ATOM   3340  HD3 ARG   209      46.234  25.474  55.739  1.00  0.00           H
ATOM   3341  HE  ARG   209      46.933  24.629  57.921  1.00  0.00           H
ATOM   3342 HH11 ARG   209      45.866  22.187  55.615  1.00  0.00           H
ATOM   3343 HH12 ARG   209      46.718  20.884  56.412  1.00  0.00           H
ATOM   3344 HH21 ARG   209      47.971  21.311  58.308  1.00  0.00           H
ATOM   3345 HH22 ARG   209      48.068  22.938  58.944  1.00  0.00           H
ATOM   3346  N   TYR   210      41.930  28.307  55.537  1.00  0.03           N
ATOM   3347  CA  TYR   210      41.479  29.447  54.746  1.00  0.02           C
ATOM   3348  CB  TYR   210      40.748  30.413  55.668  1.00  0.03           C
ATOM   3349  CG  TYR   210      39.488  29.822  56.296  1.00  0.02           C
ATOM   3350  CD1 TYR   210      39.416  29.634  57.671  1.00  0.04           C
ATOM   3351  CE1 TYR   210      38.272  29.090  58.239  1.00  0.04           C
ATOM   3352  CZ  TYR   210      37.203  28.736  57.428  1.00  0.03           C
ATOM   3353  OH  TYR   210      36.075  28.177  57.990  1.00  0.03           O
ATOM   3354  CE2 TYR   210      37.268  28.926  56.055  1.00  0.03           C
ATOM   3355  CD2 TYR   210      38.413  29.471  55.488  1.00  0.04           C
ATOM   3356  C   TYR   210      42.680  30.125  54.094  1.00  0.01           C
ATOM   3357  O   TYR   210      43.759  30.226  54.693  1.00  0.03           O
ATOM   3358  H   TYR   210      42.619  28.466  56.258  1.00  0.00           H
ATOM   3359  HA  TYR   210      40.795  29.101  53.971  1.00  0.00           H
ATOM   3360  HB2 TYR   210      40.465  31.293  55.091  1.00  0.00           H
ATOM   3361  HB3 TYR   210      41.426  30.719  56.464  1.00  0.00           H
ATOM   3362  HD1 TYR   210      40.250  29.911  58.298  1.00  0.00           H
ATOM   3363  HE1 TYR   210      38.214  28.943  59.307  1.00  0.00           H
ATOM   3364  HE2 TYR   210      36.432  28.651  55.430  1.00  0.00           H
ATOM   3365  HD2 TYR   210      38.468  29.622  54.420  1.00  0.00           H
ATOM   3366  HH  TYR   210      35.696  28.790  58.624  1.00  0.00           H
ATOM   3367  N   CYS   211      42.495  30.566  52.866  1.00  0.03           N
ATOM   3368  CA  CYS   211      43.608  31.142  52.111  1.00  0.03           C
ATOM   3369  CB  CYS   211      43.974  30.177  50.992  1.00  0.03           C
ATOM   3370  SG  CYS   211      42.696  29.896  49.748  1.00  0.02           S
ATOM   3371  C   CYS   211      43.304  32.508  51.503  1.00  0.02           C
ATOM   3372  O   CYS   211      42.163  32.835  51.146  1.00  0.03           O
ATOM   3373  H   CYS   211      41.580  30.506  52.444  1.00  0.00           H
ATOM   3374  HA  CYS   211      44.465  31.242  52.777  1.00  0.00           H
ATOM   3375  HB2 CYS   211      44.854  30.572  50.484  1.00  0.00           H
ATOM   3376  HB3 CYS   211      44.236  29.218  51.438  1.00  0.00           H
ATOM   3377  HG  CYS   211      42.722  28.616  49.365  1.00  0.00           H
ATOM   3378  N   ARG   212      44.341  33.330  51.490  1.00  0.03           N
ATOM   3379  CA  ARG   212      44.325  34.589  50.730  1.00  0.03           C
ATOM   3380  CB  ARG   212      44.341  35.800  51.652  1.00  0.03           C
ATOM   3381  CG  ARG   212      43.048  35.974  52.436  1.00  0.03           C
ATOM   3382  CD  ARG   212      43.087  37.291  53.196  1.00  0.03           C
ATOM   3383  NE  ARG   212      41.893  37.488  54.026  1.00  0.03           N
ATOM   3384  CZ  ARG   212      41.845  38.411  54.987  1.00  0.03           C
ATOM   3385  NH1 ARG   212      42.921  39.159  55.244  1.00  0.03           N
ATOM   3386  NH2 ARG   212      40.737  38.560  55.715  1.00  0.03           N
ATOM   3387  C   ARG   212      45.540  34.650  49.811  1.00  0.03           C
ATOM   3388  O   ARG   212      46.661  34.347  50.234  1.00  0.03           O
ATOM   3389  H   ARG   212      45.167  33.086  52.017  1.00  0.00           H
ATOM   3390  HA  ARG   212      43.421  34.622  50.122  1.00  0.00           H
ATOM   3391  HB2 ARG   212      44.503  36.693  51.048  1.00  0.00           H
ATOM   3392  HB3 ARG   212      45.168  35.696  52.355  1.00  0.00           H
ATOM   3393  HG2 ARG   212      42.203  35.978  51.747  1.00  0.00           H
ATOM   3394  HG3 ARG   212      42.937  35.151  53.142  1.00  0.00           H
ATOM   3395  HD2 ARG   212      43.967  37.299  53.839  1.00  0.00           H
ATOM   3396  HD3 ARG   212      43.162  38.111  52.482  1.00  0.00           H
ATOM   3397  HE  ARG   212      41.083  36.907  53.864  1.00  0.00           H
ATOM   3398 HH11 ARG   212      42.892  39.849  55.981  1.00  0.00           H
ATOM   3399 HH12 ARG   212      43.764  39.035  54.701  1.00  0.00           H
ATOM   3400 HH21 ARG   212      40.706  39.249  56.452  1.00  0.00           H
ATOM   3401 HH22 ARG   212      39.929  37.983  55.529  1.00  0.00           H
ATOM   3402  N   TYR   213      45.340  35.195  48.625  1.00  0.03           N
ATOM   3403  CA  TYR   213      46.395  35.206  47.603  1.00  0.03           C
ATOM   3404  CB  TYR   213      45.805  34.736  46.274  1.00  0.02           C
ATOM   3405  CG  TYR   213      45.145  33.359  46.281  1.00  0.03           C
ATOM   3406  CD1 TYR   213      43.760  33.250  46.323  1.00  0.03           C
ATOM   3407  CE1 TYR   213      43.160  31.998  46.323  1.00  0.03           C
ATOM   3408  CZ  TYR   213      43.948  30.857  46.269  1.00  0.03           C
ATOM   3409  OH  TYR   213      43.354  29.613  46.264  1.00  0.02           O
ATOM   3410  CE2 TYR   213      45.330  30.962  46.213  1.00  0.03           C
ATOM   3411  CD2 TYR   213      45.930  32.215  46.215  1.00  0.02           C
ATOM   3412  C   TYR   213      46.946  36.614  47.404  1.00  0.03           C
ATOM   3413  O   TYR   213      46.358  37.584  47.902  1.00  0.02           O
ATOM   3414  H   TYR   213      44.444  35.612  48.417  1.00  0.00           H
ATOM   3415  HA  TYR   213      47.201  34.537  47.902  1.00  0.00           H
ATOM   3416  HB2 TYR   213      45.054  35.464  45.968  1.00  0.00           H
ATOM   3417  HB3 TYR   213      46.601  34.731  45.529  1.00  0.00           H
ATOM   3418  HD1 TYR   213      43.150  34.140  46.356  1.00  0.00           H
ATOM   3419  HE1 TYR   213      42.084  31.912  46.365  1.00  0.00           H
ATOM   3420  HE2 TYR   213      45.939  30.071  46.168  1.00  0.00           H
ATOM   3421  HD2 TYR   213      47.006  32.299  46.165  1.00  0.00           H
ATOM   3422  HH  TYR   213      43.766  29.064  45.593  1.00  0.00           H
ATOM   3423  N   ARG   214      48.122  36.697  46.800  1.00  0.03           N
ATOM   3424  CA  ARG   214      48.647  37.989  46.323  1.00  0.03           C
ATOM   3425  CB  ARG   214      49.311  38.799  47.437  1.00  0.03           C
ATOM   3426  CG  ARG   214      50.707  38.305  47.796  1.00  0.04           C
ATOM   3427  CD  ARG   214      51.385  39.258  48.771  1.00  0.03           C
ATOM   3428  NE  ARG   214      52.738  38.792  49.107  1.00  0.04           N
ATOM   3429  CZ  ARG   214      53.529  39.418  49.981  1.00  0.03           C
ATOM   3430  NH1 ARG   214      53.088  40.502  50.620  1.00  0.03           N
ATOM   3431  NH2 ARG   214      54.750  38.944  50.239  1.00  0.02           N
ATOM   3432  C   ARG   214      49.636  37.811  45.171  1.00  0.03           C
ATOM   3433  O   ARG   214      50.463  36.889  45.145  1.00  0.03           O
ATOM   3434  H   ARG   214      48.669  35.859  46.664  1.00  0.00           H
ATOM   3435  HA  ARG   214      47.804  38.570  45.949  1.00  0.00           H
ATOM   3436  HB2 ARG   214      48.685  38.740  48.327  1.00  0.00           H
ATOM   3437  HB3 ARG   214      49.377  39.840  47.122  1.00  0.00           H
ATOM   3438  HG2 ARG   214      50.630  37.320  48.255  1.00  0.00           H
ATOM   3439  HG3 ARG   214      51.307  38.232  46.889  1.00  0.00           H
ATOM   3440  HD2 ARG   214      50.791  39.317  49.683  1.00  0.00           H
ATOM   3441  HD3 ARG   214      51.448  40.248  48.320  1.00  0.00           H
ATOM   3442  HE  ARG   214      53.086  37.958  48.655  1.00  0.00           H
ATOM   3443 HH11 ARG   214      53.682  40.970  51.290  1.00  0.00           H
ATOM   3444 HH12 ARG   214      52.160  40.855  50.434  1.00  0.00           H
ATOM   3445 HH21 ARG   214      55.343  39.413  50.909  1.00  0.00           H
ATOM   3446 HH22 ARG   214      55.081  38.116  49.764  1.00  0.00           H
ATOM   3447  N   ALA   215      49.491  38.681  44.190  1.00  0.02           N
ATOM   3448  CA  ALA   215      50.419  38.730  43.060  1.00  0.04           C
ATOM   3449  CB  ALA   215      49.645  39.104  41.804  1.00  0.03           C
ATOM   3450  C   ALA   215      51.534  39.746  43.293  1.00  0.03           C
ATOM   3451  O   ALA   215      51.280  40.936  43.527  1.00  0.03           O
ATOM   3452  H   ALA   215      48.718  39.331  44.220  1.00  0.00           H
ATOM   3453  HA  ALA   215      50.862  37.744  42.922  1.00  0.00           H
ATOM   3454  HB1 ALA   215      50.327  39.144  40.955  1.00  0.00           H
ATOM   3455  HB2 ALA   215      48.874  38.356  41.616  1.00  0.00           H
ATOM   3456  HB3 ALA   215      49.179  40.080  41.941  1.00  0.00           H
ATOM   3457  N   ILE   216      52.747  39.226  43.321  1.00  0.02           N
ATOM   3458  CA  ILE   216      53.976  40.023  43.409  1.00  0.03           C
ATOM   3459  CB  ILE   216      54.947  39.204  44.271  1.00  0.03           C
ATOM   3460  CG2 ILE   216      56.272  39.905  44.556  1.00  1.39           C
ATOM   3461  CG1 ILE   216      54.306  38.825  45.595  1.00  0.64           C
ATOM   3462  CD1 ILE   216      55.337  38.151  46.488  1.00  0.02           C
ATOM   3463  C   ILE   216      54.543  40.219  41.998  1.00  0.03           C
ATOM   3464  O   ILE   216      54.335  39.353  41.134  1.00  0.03           O
ATOM   3465  H   ILE   216      52.834  38.221  43.279  1.00  0.00           H
ATOM   3466  HA  ILE   216      53.773  40.987  43.875  1.00  0.00           H
ATOM   3467  HB  ILE   216      55.169  38.282  43.734  1.00  0.00           H
ATOM   3468 HG12 ILE   216      53.932  39.723  46.087  1.00  0.00           H
ATOM   3469 HG13 ILE   216      53.478  38.139  45.414  1.00  0.00           H
ATOM   3470 HG21 ILE   216      56.523  40.561  43.723  1.00  0.00           H
ATOM   3471 HG22 ILE   216      56.182  40.495  45.468  1.00  0.00           H
ATOM   3472 HG23 ILE   216      57.058  39.160  44.681  1.00  0.00           H
ATOM   3473 HD11 ILE   216      54.831  37.494  47.195  1.00  0.00           H
ATOM   3474 HD12 ILE   216      56.022  37.566  45.874  1.00  0.00           H
ATOM   3475 HD13 ILE   216      55.897  38.910  47.034  1.00  0.00           H
ATOM   3476  N   PRO   217      55.172  41.360  41.749  1.00  0.03           N
ATOM   3477  CA  PRO   217      56.010  41.532  40.555  1.00  0.03           C
ATOM   3478  CB  PRO   217      56.808  42.773  40.813  1.00  0.02           C
ATOM   3479  CG  PRO   217      56.324  43.426  42.097  1.00  0.02           C
ATOM   3480  CD  PRO   217      55.236  42.520  42.643  1.00  0.03           C
ATOM   3481  C   PRO   217      56.933  40.337  40.312  1.00  0.03           C
ATOM   3482  O   PRO   217      57.530  39.776  41.240  1.00  0.02           O
ATOM   3483  HA  PRO   217      55.374  41.683  39.683  1.00  0.00           H
ATOM   3484  HB2 PRO   217      57.862  42.514  40.912  1.00  0.00           H
ATOM   3485  HB3 PRO   217      56.681  43.467  39.982  1.00  0.00           H
ATOM   3486  HG2 PRO   217      55.922  44.418  41.889  1.00  0.00           H
ATOM   3487  HG3 PRO   217      57.144  43.498  42.812  1.00  0.00           H
ATOM   3488  HD2 PRO   217      55.484  42.202  43.655  1.00  0.00           H
ATOM   3489  HD3 PRO   217      54.280  43.044  42.642  1.00  0.00           H
ATOM   3490  N   GLY   218      56.979  39.903  39.067  1.00  0.03           N
ATOM   3491  CA  GLY   218      57.814  38.753  38.717  1.00  0.02           C
ATOM   3492  C   GLY   218      59.154  39.198  38.161  1.00  0.03           C
ATOM   3493  O   GLY   218      59.236  40.023  37.244  1.00  0.03           O
ATOM   3494  H   GLY   218      56.436  40.366  38.352  1.00  0.00           H
ATOM   3495  HA2 GLY   218      57.982  38.151  39.610  1.00  0.00           H
ATOM   3496  HA3 GLY   218      57.298  38.150  37.970  1.00  0.00           H
ATOM   3497  N   ASP   219      60.197  38.595  38.714  1.00  0.03           N
ATOM   3498  CA  ASP   219      61.596  38.918  38.379  1.00  0.03           C
ATOM   3499  CB  ASP   219      61.870  38.676  36.893  1.00  0.02           C
ATOM   3500  CG  ASP   219      61.576  37.232  36.507  1.00  0.03           C
ATOM   3501  OD1 ASP   219      61.925  36.351  37.279  1.00  0.03           O
ATOM   3502  OD2 ASP   219      60.950  37.036  35.471  1.00  0.03           O
ATOM   3503  C   ASP   219      61.902  40.374  38.716  1.00  0.02           C
ATOM   3504  O   ASP   219      62.496  41.100  37.912  1.00  0.02           O
ATOM   3505  H   ASP   219      60.024  37.876  39.402  1.00  0.00           H
ATOM   3506  HA  ASP   219      62.254  38.277  38.966  1.00  0.00           H
ATOM   3507  HB2 ASP   219      62.918  38.893  36.685  1.00  0.00           H
ATOM   3508  HB3 ASP   219      61.241  39.340  36.300  1.00  0.00           H
ATOM   3509  N   ALA   220      61.519  40.768  39.920  1.00  0.04           N
ATOM   3510  CA  ALA   220      61.688  42.154  40.367  1.00  0.03           C
ATOM   3511  CB  ALA   220      60.694  43.041  39.627  1.00  0.03           C
ATOM   3512  C   ALA   220      61.423  42.249  41.861  1.00  0.02           C
ATOM   3513  O   ALA   220      60.272  42.161  42.301  1.00  0.03           O
ATOM   3514  H   ALA   220      61.099  40.097  40.547  1.00  0.00           H
ATOM   3515  HA  ALA   220      62.704  42.486  40.154  1.00  0.00           H
ATOM   3516  HB1 ALA   220      60.814  44.074  39.954  1.00  0.00           H
ATOM   3517  HB2 ALA   220      59.679  42.707  39.843  1.00  0.00           H
ATOM   3518  HB3 ALA   220      60.878  42.976  38.555  1.00  0.00           H
ATOM   3519  N   ASP   221      62.473  42.505  42.625  1.00  0.03           N
ATOM   3520  CA  ASP   221      62.340  42.575  44.087  1.00  0.02           C
ATOM   3521  CB  ASP   221      63.661  42.148  44.721  1.00  0.04           C
ATOM   3522  CG  ASP   221      63.515  42.012  46.236  1.00  0.04           C
ATOM   3523  OD1 ASP   221      63.043  40.970  46.668  1.00  0.03           O
ATOM   3524  OD2 ASP   221      63.916  42.934  46.934  1.00  0.02           O
ATOM   3525  C   ASP   221      61.961  43.984  44.548  1.00  0.01           C
ATOM   3526  O   ASP   221      62.796  44.752  45.037  1.00  0.02           O
ATOM   3527  H   ASP   221      63.376  42.654  42.198  1.00  0.00           H
ATOM   3528  HA  ASP   221      61.560  41.882  44.402  1.00  0.00           H
ATOM   3529  HB2 ASP   221      63.964  41.188  44.303  1.00  0.00           H
ATOM   3530  HB3 ASP   221      64.424  42.894  44.499  1.00  0.00           H
ATOM   3531  N   ILE   222      60.705  44.330  44.325  1.00  0.03           N
ATOM   3532  CA  ILE   222      60.185  45.622  44.769  1.00  0.03           C
ATOM   3533  CB  ILE   222      59.433  46.268  43.607  1.00  0.02           C
ATOM   3534  CG2 ILE   222      58.777  47.584  44.020  1.00  0.01           C
ATOM   3535  CG1 ILE   222      60.382  46.497  42.437  1.00  0.01           C
ATOM   3536  CD1 ILE   222      59.695  47.246  41.305  1.00  0.02           C
ATOM   3537  C   ILE   222      59.266  45.406  45.961  1.00  0.01           C
ATOM   3538  O   ILE   222      58.320  44.616  45.891  1.00  0.01           O
ATOM   3539  H   ILE   222      60.093  43.690  43.839  1.00  0.00           H
ATOM   3540  HA  ILE   222      61.015  46.264  45.064  1.00  0.00           H
ATOM   3541  HB  ILE   222      58.650  45.582  43.283  1.00  0.00           H
ATOM   3542 HG12 ILE   222      61.236  47.080  42.782  1.00  0.00           H
ATOM   3543 HG13 ILE   222      60.733  45.534  42.067  1.00  0.00           H
ATOM   3544 HD11 ILE   222      60.175  46.995  40.359  1.00  0.00           H
ATOM   3545 HD12 ILE   222      59.774  48.319  41.479  1.00  0.00           H
ATOM   3546 HD13 ILE   222      58.644  46.961  41.266  1.00  0.00           H
ATOM   3547 HG21 ILE   222      58.495  47.535  45.072  1.00  0.00           H
ATOM   3548 HG22 ILE   222      57.888  47.753  43.413  1.00  0.00           H
ATOM   3549 HG23 ILE   222      59.480  48.403  43.870  1.00  0.00           H
ATOM   3550  N   LYS   223      59.585  46.061  47.064  1.00  0.04           N
ATOM   3551  CA  LYS   223      58.773  45.920  48.276  1.00  0.04           C
ATOM   3552  CB  LYS   223      59.479  46.607  49.440  1.00  0.01           C
ATOM   3553  CG  LYS   223      60.871  46.026  49.662  1.00  0.03           C
ATOM   3554  CD  LYS   223      60.820  44.537  49.991  1.00  0.03           C
ATOM   3555  CE  LYS   223      62.221  43.952  50.121  1.00  0.02           C
ATOM   3556  NZ  LYS   223      62.162  42.509  50.404  1.00  0.02           N
ATOM   3557  C   LYS   223      57.395  46.535  48.068  1.00  0.03           C
ATOM   3558  O   LYS   223      57.222  47.443  47.244  1.00  0.04           O
ATOM   3559  H   LYS   223      60.395  46.664  47.072  1.00  0.00           H
ATOM   3560  HA  LYS   223      58.658  44.861  48.505  1.00  0.00           H
ATOM   3561  HB2 LYS   223      59.569  47.671  49.223  1.00  0.00           H
ATOM   3562  HB3 LYS   223      58.887  46.475  50.346  1.00  0.00           H
ATOM   3563  HG2 LYS   223      61.345  46.554  50.490  1.00  0.00           H
ATOM   3564  HG3 LYS   223      61.465  46.171  48.760  1.00  0.00           H
ATOM   3565  HD2 LYS   223      60.289  44.399  50.933  1.00  0.00           H
ATOM   3566  HD3 LYS   223      60.285  44.013  49.198  1.00  0.00           H
ATOM   3567  HE2 LYS   223      62.743  44.454  50.935  1.00  0.00           H
ATOM   3568  HE3 LYS   223      62.766  44.114  49.191  1.00  0.00           H
ATOM   3569  HZ1 LYS   223      63.100  42.143  50.486  1.00  0.00           H
ATOM   3570  HZ2 LYS   223      61.682  42.038  49.651  1.00  0.00           H
ATOM   3571  HZ3 LYS   223      61.664  42.356  51.269  1.00  0.00           H
ATOM   3572  N   GLU   224      56.452  46.139  48.910  1.00  0.04           N
ATOM   3573  CA  GLU   224      55.077  46.645  48.787  1.00  0.03           C
ATOM   3574  CB  GLU   224      54.178  45.881  49.754  1.00  0.02           C
ATOM   3575  CG  GLU   224      52.745  46.412  49.733  1.00  0.02           C
ATOM   3576  CD  GLU   224      51.895  45.678  50.763  1.00  0.03           C
ATOM   3577  OE1 GLU   224      52.491  45.075  51.645  1.00  0.03           O
ATOM   3578  OE2 GLU   224      50.677  45.714  50.647  1.00  0.03           O
ATOM   3579  C   GLU   224      54.986  48.140  49.087  1.00  0.03           C
ATOM   3580  O   GLU   224      54.373  48.871  48.304  1.00  0.04           O
ATOM   3581  H   GLU   224      56.680  45.483  49.644  1.00  0.00           H
ATOM   3582  HA  GLU   224      54.728  46.469  47.770  1.00  0.00           H
ATOM   3583  HB2 GLU   224      54.169  44.828  49.471  1.00  0.00           H
ATOM   3584  HB3 GLU   224      54.578  45.975  50.763  1.00  0.00           H
ATOM   3585  HG2 GLU   224      52.319  46.260  48.741  1.00  0.00           H
ATOM   3586  HG3 GLU   224      52.751  47.477  49.963  1.00  0.00           H
ATOM   3587  N   GLU   225      55.871  48.619  49.947  1.00  0.03           N
ATOM   3588  CA  GLU   225      55.906  50.045  50.295  1.00  0.03           C
ATOM   3589  CB  GLU   225      56.589  50.148  51.657  1.00  0.03           C
ATOM   3590  CG  GLU   225      56.318  51.482  52.342  1.00  0.03           C
ATOM   3591  CD  GLU   225      57.076  51.562  53.662  1.00  0.04           C
ATOM   3592  OE1 GLU   225      56.815  50.704  54.497  1.00  0.04           O
ATOM   3593  OE2 GLU   225      58.087  52.251  53.676  1.00  0.03           O
ATOM   3594  C   GLU   225      56.665  50.891  49.254  1.00  0.03           C
ATOM   3595  O   GLU   225      56.759  52.115  49.394  1.00  0.04           O
ATOM   3596  H   GLU   225      56.537  47.990  50.373  1.00  0.00           H
ATOM   3597  HA  GLU   225      54.885  50.416  50.380  1.00  0.00           H
ATOM   3598  HB2 GLU   225      56.220  49.345  52.295  1.00  0.00           H
ATOM   3599  HB3 GLU   225      57.664  50.030  51.524  1.00  0.00           H
ATOM   3600  HG2 GLU   225      56.643  52.293  51.691  1.00  0.00           H
ATOM   3601  HG3 GLU   225      55.249  51.579  52.533  1.00  0.00           H
ATOM   3602  N   GLU   226      57.193  50.248  48.222  1.00  0.03           N
ATOM   3603  CA  GLU   226      57.934  50.947  47.171  1.00  0.01           C
ATOM   3604  CB  GLU   226      59.290  50.276  47.001  1.00  0.03           C
ATOM   3605  CG  GLU   226      60.163  50.435  48.238  1.00  0.02           C
ATOM   3606  CD  GLU   226      61.455  49.654  48.040  1.00  1.15           C
ATOM   3607  OE1 GLU   226      61.365  48.561  47.493  1.00  2.16           O
ATOM   3608  OE2 GLU   226      62.468  50.078  48.578  1.00  0.98           O
ATOM   3609  C   GLU   226      57.209  50.921  45.827  1.00  0.02           C
ATOM   3610  O   GLU   226      57.815  51.292  44.814  1.00  0.02           O
ATOM   3611  H   GLU   226      57.081  49.246  48.159  1.00  0.00           H
ATOM   3612  HA  GLU   226      58.086  51.983  47.473  1.00  0.00           H
ATOM   3613  HB2 GLU   226      59.801  50.726  46.150  1.00  0.00           H
ATOM   3614  HB3 GLU   226      59.140  49.214  46.806  1.00  0.00           H
ATOM   3615  HG2 GLU   226      60.394  51.490  48.389  1.00  0.00           H
ATOM   3616  HG3 GLU   226      59.634  50.049  49.110  1.00  0.00           H
ATOM   3617  N   GLU   227      55.973  50.441  45.803  1.00  0.03           N
ATOM   3618  CA  GLU   227      55.234  50.321  44.535  1.00  0.02           C
ATOM   3619  CB  GLU   227      53.850  49.769  44.815  1.00  0.03           C
ATOM   3620  CG  GLU   227      53.955  48.354  45.351  1.00  0.03           C
ATOM   3621  CD  GLU   227      52.565  47.847  45.690  1.00  0.03           C
ATOM   3622  OE1 GLU   227      51.731  47.895  44.796  1.00  0.02           O
ATOM   3623  OE2 GLU   227      52.453  47.153  46.690  1.00  0.03           O
ATOM   3624  C   GLU   227      55.100  51.638  43.777  1.00  0.03           C
ATOM   3625  O   GLU   227      54.899  52.713  44.359  1.00  0.02           O
ATOM   3626  H   GLU   227      55.533  50.154  46.666  1.00  0.00           H
ATOM   3627  HA  GLU   227      55.762  49.612  43.897  1.00  0.00           H
ATOM   3628  HB2 GLU   227      53.353  50.399  45.553  1.00  0.00           H
ATOM   3629  HB3 GLU   227      53.269  49.764  43.893  1.00  0.00           H
ATOM   3630  HG2 GLU   227      54.574  48.349  46.248  1.00  0.00           H
ATOM   3631  HG3 GLU   227      54.404  47.710  44.595  1.00  0.00           H
ATOM   3632  N   SER   228      55.192  51.509  42.464  1.00  0.03           N
ATOM   3633  CA  SER   228      55.160  52.659  41.554  1.00  0.02           C
ATOM   3634  CB  SER   228      55.444  52.155  40.148  1.00  0.02           C
ATOM   3635  OG  SER   228      55.231  53.242  39.256  1.00  0.02           O
ATOM   3636  C   SER   228      53.815  53.369  41.547  1.00  0.03           C
ATOM   3637  O   SER   228      52.848  52.889  40.947  1.00  0.02           O
ATOM   3638  H   SER   228      55.288  50.583  42.073  1.00  0.00           H
ATOM   3639  HA  SER   228      55.937  53.367  41.844  1.00  0.00           H
ATOM   3640  HB2 SER   228      56.476  51.811  40.077  1.00  0.00           H
ATOM   3641  HB3 SER   228      54.765  51.338  39.904  1.00  0.00           H
ATOM   3642  HG  SER   228      55.592  54.045  39.638  1.00  0.00           H
ATOM   3643  N   GLY   229      53.783  54.523  42.190  1.00  0.03           N
ATOM   3644  CA  GLY   229      52.584  55.355  42.192  1.00  0.01           C
ATOM   3645  C   GLY   229      51.901  55.429  43.555  1.00  0.03           C
ATOM   3646  O   GLY   229      50.732  55.827  43.623  1.00  0.03           O
ATOM   3647  H   GLY   229      54.604  54.835  42.689  1.00  0.00           H
ATOM   3648  HA2 GLY   229      51.876  54.943  41.473  1.00  0.00           H
ATOM   3649  HA3 GLY   229      52.855  56.363  41.880  1.00  0.00           H
ATOM   3650  N   ARG   230      52.556  54.975  44.611  1.00  0.02           N
ATOM   3651  CA  ARG   230      51.930  55.119  45.930  1.00  0.02           C
ATOM   3652  CB  ARG   230      52.692  54.323  46.977  1.00  0.02           C
ATOM   3653  CG  ARG   230      52.384  52.843  46.818  1.00  0.03           C
ATOM   3654  CD  ARG   230      52.671  52.082  48.104  1.00  0.04           C
ATOM   3655  NE  ARG   230      52.080  50.736  48.061  1.00  0.04           N
ATOM   3656  CZ  ARG   230      50.884  50.428  48.568  1.00  0.02           C
ATOM   3657  NH1 ARG   230      50.098  51.388  49.058  1.00  0.04           N
ATOM   3658  NH2 ARG   230      50.440  49.171  48.514  1.00  0.03           N
ATOM   3659  C   ARG   230      51.822  56.590  46.316  1.00  0.03           C
ATOM   3660  O   ARG   230      52.753  57.374  46.098  1.00  0.01           O
ATOM   3661  H   ARG   230      53.463  54.541  44.512  1.00  0.00           H
ATOM   3662  HA  ARG   230      50.920  54.713  45.869  1.00  0.00           H
ATOM   3663  HB2 ARG   230      53.762  54.486  46.849  1.00  0.00           H
ATOM   3664  HB3 ARG   230      52.392  54.651  47.972  1.00  0.00           H
ATOM   3665  HG2 ARG   230      53.002  52.435  46.018  1.00  0.00           H
ATOM   3666  HG3 ARG   230      51.333  52.722  46.557  1.00  0.00           H
ATOM   3667  HD2 ARG   230      53.750  51.994  48.233  1.00  0.00           H
ATOM   3668  HD3 ARG   230      52.252  52.631  48.947  1.00  0.00           H
ATOM   3669  HE  ARG   230      52.612  49.999  47.621  1.00  0.00           H
ATOM   3670 HH11 ARG   230      49.181  51.158  49.414  1.00  0.00           H
ATOM   3671 HH12 ARG   230      50.420  52.345  49.073  1.00  0.00           H
ATOM   3672 HH21 ARG   230      49.523  48.943  48.871  1.00  0.00           H
ATOM   3673 HH22 ARG   230      51.021  48.447  48.116  1.00  0.00           H
ATOM   3674  N   LEU   231      50.659  56.948  46.838  1.00  0.03           N
ATOM   3675  CA  LEU   231      50.322  58.354  47.105  1.00  0.03           C
ATOM   3676  CB  LEU   231      48.916  58.412  47.694  1.00  0.03           C
ATOM   3677  CG  LEU   231      47.866  57.890  46.722  1.00  0.04           C
ATOM   3678  CD1 LEU   231      46.496  57.830  47.388  1.00  0.03           C
ATOM   3679  CD2 LEU   231      47.812  58.744  45.460  1.00  0.04           C
ATOM   3680  C   LEU   231      51.272  59.041  48.077  1.00  0.03           C
ATOM   3681  O   LEU   231      51.446  58.607  49.222  1.00  0.03           O
ATOM   3682  H   LEU   231      49.982  56.232  47.060  1.00  0.00           H
ATOM   3683  HA  LEU   231      50.330  58.901  46.162  1.00  0.00           H
ATOM   3684  HB2 LEU   231      48.889  57.806  48.599  1.00  0.00           H
ATOM   3685  HB3 LEU   231      48.680  59.445  47.951  1.00  0.00           H
ATOM   3686  HG  LEU   231      48.146  56.877  46.433  1.00  0.00           H
ATOM   3687 HD11 LEU   231      46.555  57.216  48.287  1.00  0.00           H
ATOM   3688 HD12 LEU   231      45.775  57.393  46.697  1.00  0.00           H
ATOM   3689 HD13 LEU   231      46.178  58.837  47.656  1.00  0.00           H
ATOM   3690 HD21 LEU   231      48.799  58.775  44.999  1.00  0.00           H
ATOM   3691 HD22 LEU   231      47.501  59.756  45.719  1.00  0.00           H
ATOM   3692 HD23 LEU   231      47.097  58.312  44.760  1.00  0.00           H
ATOM   3693  N   THR   232      51.796  60.174  47.638  1.00  0.03           N
ATOM   3694  CA  THR   232      52.617  61.038  48.501  1.00  0.03           C
ATOM   3695  CB  THR   232      53.170  62.192  47.678  1.00  0.02           C
ATOM   3696  OG1 THR   232      52.074  63.004  47.278  1.00  0.03           O
ATOM   3697  CG2 THR   232      53.894  61.695  46.432  1.00  0.02           C
ATOM   3698  C   THR   232      51.741  61.594  49.614  1.00  0.03           C
ATOM   3699  O   THR   232      50.512  61.540  49.499  1.00  0.02           O
ATOM   3700  H   THR   232      51.627  60.454  46.682  1.00  0.00           H
ATOM   3701  HA  THR   232      53.437  60.462  48.929  1.00  0.00           H
ATOM   3702  HB  THR   232      53.856  62.780  48.288  1.00  0.00           H
ATOM   3703 HG21 THR   232      54.276  62.547  45.869  1.00  0.00           H
ATOM   3704 HG22 THR   232      53.200  61.130  45.810  1.00  0.00           H
ATOM   3705 HG23 THR   232      54.724  61.053  46.726  1.00  0.00           H
ATOM   3706  HG1 THR   232      52.026  63.778  47.843  1.00  0.00           H
ATOM   3707  N   GLU   233      52.330  62.242  50.605  1.00  0.03           N
ATOM   3708  CA  GLU   233      51.548  62.660  51.783  1.00  0.02           C
ATOM   3709  CB  GLU   233      52.506  63.183  52.842  1.00  0.03           C
ATOM   3710  CG  GLU   233      51.770  63.565  54.122  1.00  0.04           C
ATOM   3711  CD  GLU   233      52.780  64.046  55.155  1.00  0.03           C
ATOM   3712  OE1 GLU   233      53.946  63.717  54.983  1.00  0.03           O
ATOM   3713  OE2 GLU   233      52.399  64.826  56.016  1.00  0.04           O
ATOM   3714  C   GLU   233      50.479  63.721  51.488  1.00  0.01           C
ATOM   3715  O   GLU   233      49.350  63.565  51.967  1.00  0.03           O
ATOM   3716  H   GLU   233      53.317  62.451  50.555  1.00  0.00           H
ATOM   3717  HA  GLU   233      51.048  61.779  52.186  1.00  0.00           H
ATOM   3718  HB2 GLU   233      53.019  64.063  52.452  1.00  0.00           H
ATOM   3719  HB3 GLU   233      53.242  62.412  53.070  1.00  0.00           H
ATOM   3720  HG2 GLU   233      51.238  62.696  54.510  1.00  0.00           H
ATOM   3721  HG3 GLU   233      51.059  64.363  53.909  1.00  0.00           H
ATOM   3722  N   GLU   234      50.700  64.543  50.474  1.00  0.04           N
ATOM   3723  CA  GLU   234      49.689  65.537  50.083  1.00  0.02           C
ATOM   3724  CB  GLU   234      50.385  66.604  49.244  1.00  0.03           C
ATOM   3725  CG  GLU   234      49.438  67.725  48.824  1.00  0.04           C
ATOM   3726  CD  GLU   234      50.178  68.708  47.925  1.00  0.04           C
ATOM   3727  OE1 GLU   234      51.401  68.679  47.959  1.00  0.03           O
ATOM   3728  OE2 GLU   234      49.521  69.389  47.151  1.00  0.03           O
ATOM   3729  C   GLU   234      48.547  64.916  49.266  1.00  0.04           C
ATOM   3730  O   GLU   234      47.438  65.456  49.230  1.00  0.03           O
ATOM   3731  H   GLU   234      51.570  64.487  49.965  1.00  0.00           H
ATOM   3732  HA  GLU   234      49.277  66.000  50.980  1.00  0.00           H
ATOM   3733  HB2 GLU   234      50.791  66.135  48.348  1.00  0.00           H
ATOM   3734  HB3 GLU   234      51.205  67.031  49.822  1.00  0.00           H
ATOM   3735  HG2 GLU   234      48.593  67.302  48.281  1.00  0.00           H
ATOM   3736  HG3 GLU   234      49.076  68.246  49.710  1.00  0.00           H
ATOM   3737  N   GLU   235      48.761  63.696  48.799  1.00  0.02           N
ATOM   3738  CA  GLU   235      47.752  62.992  48.016  1.00  0.03           C
ATOM   3739  CB  GLU   235      48.457  62.258  46.887  1.00  0.03           C
ATOM   3740  CG  GLU   235      49.070  63.250  45.904  1.00  0.03           C
ATOM   3741  CD  GLU   235      50.100  62.545  45.041  1.00  0.03           C
ATOM   3742  OE1 GLU   235      50.292  61.357  45.284  1.00  0.03           O
ATOM   3743  OE2 GLU   235      50.921  63.256  44.472  1.00  0.02           O
ATOM   3744  C   GLU   235      47.003  62.020  48.916  1.00  0.03           C
ATOM   3745  O   GLU   235      45.836  61.717  48.654  1.00  0.02           O
ATOM   3746  H   GLU   235      49.643  63.242  48.989  1.00  0.00           H
ATOM   3747  HA  GLU   235      47.050  63.713  47.597  1.00  0.00           H
ATOM   3748  HB2 GLU   235      47.736  61.632  46.361  1.00  0.00           H
ATOM   3749  HB3 GLU   235      49.245  61.629  47.303  1.00  0.00           H
ATOM   3750  HG2 GLU   235      48.286  63.662  45.269  1.00  0.00           H
ATOM   3751  HG3 GLU   235      49.551  64.058  46.456  1.00  0.00           H
ATOM   3752  N   GLN   236      47.577  61.756  50.080  1.00  0.03           N
ATOM   3753  CA  GLN   236      46.884  60.976  51.106  1.00  0.02           C
ATOM   3754  CB  GLN   236      47.900  60.489  52.126  1.00  0.02           C
ATOM   3755  CG  GLN   236      49.049  59.747  51.463  1.00  0.04           C
ATOM   3756  CD  GLN   236      49.994  59.236  52.540  1.00  0.03           C
ATOM   3757  OE1 GLN   236      49.616  59.152  53.712  1.00  0.03           O
ATOM   3758  NE2 GLN   236      51.167  58.802  52.122  1.00  0.03           N
ATOM   3759  C   GLN   236      45.886  61.875  51.817  1.00  0.03           C
ATOM   3760  O   GLN   236      44.734  61.489  52.040  1.00  0.02           O
ATOM   3761  H   GLN   236      48.509  62.099  50.263  1.00  0.00           H
ATOM   3762  HA  GLN   236      46.370  60.129  50.652  1.00  0.00           H
ATOM   3763  HB2 GLN   236      48.299  61.348  52.666  1.00  0.00           H
ATOM   3764  HB3 GLN   236      47.405  59.822  52.832  1.00  0.00           H
ATOM   3765  HG2 GLN   236      48.659  58.906  50.890  1.00  0.00           H
ATOM   3766  HG3 GLN   236      49.585  60.424  50.798  1.00  0.00           H
ATOM   3767 HE21 GLN   236      51.408  58.860  51.143  1.00  0.00           H
ATOM   3768 HE22 GLN   236      51.825  58.412  52.781  1.00  0.00           H
ATOM   3769  N   ARG   237      46.255  63.144  51.903  1.00  0.04           N
ATOM   3770  CA  ARG   237      45.363  64.173  52.443  1.00  0.03           C
ATOM   3771  CB  ARG   237      46.228  65.270  53.047  1.00  0.04           C
ATOM   3772  CG  ARG   237      47.141  64.654  54.097  1.00  0.04           C
ATOM   3773  CD  ARG   237      47.977  65.683  54.843  1.00  0.04           C
ATOM   3774  NE  ARG   237      48.800  65.006  55.859  1.00  0.04           N
ATOM   3775  CZ  ARG   237      48.452  64.900  57.144  1.00  0.03           C
ATOM   3776  NH1 ARG   237      47.346  65.502  57.590  1.00  0.04           N
ATOM   3777  NH2 ARG   237      49.238  64.238  57.994  1.00  0.03           N
ATOM   3778  C   ARG   237      44.419  64.751  51.386  1.00  0.03           C
ATOM   3779  O   ARG   237      43.671  65.691  51.674  1.00  0.03           O
ATOM   3780  H   ARG   237      47.177  63.410  51.588  1.00  0.00           H
ATOM   3781  HA  ARG   237      44.763  63.729  53.237  1.00  0.00           H
ATOM   3782  HB2 ARG   237      45.592  66.023  53.512  1.00  0.00           H
ATOM   3783  HB3 ARG   237      46.830  65.732  52.265  1.00  0.00           H
ATOM   3784  HG2 ARG   237      46.525  64.118  54.820  1.00  0.00           H
ATOM   3785  HG3 ARG   237      47.809  63.944  53.609  1.00  0.00           H
ATOM   3786  HD2 ARG   237      47.318  66.402  55.330  1.00  0.00           H
ATOM   3787  HD3 ARG   237      48.625  66.204  54.139  1.00  0.00           H
ATOM   3788  HE  ARG   237      49.677  64.599  55.568  1.00  0.00           H
ATOM   3789 HH11 ARG   237      46.761  66.021  56.951  1.00  0.00           H
ATOM   3790 HH12 ARG   237      47.095  65.438  58.566  1.00  0.00           H
ATOM   3791 HH21 ARG   237      48.986  64.175  58.970  1.00  0.00           H
ATOM   3792 HH22 ARG   237      50.085  63.800  57.662  1.00  0.00           H
ATOM   3793  N   ASN   238      44.455  64.190  50.189  1.00  0.02           N
ATOM   3794  CA  ASN   238      43.551  64.590  49.115  1.00  0.04           C
ATOM   3795  CB  ASN   238      44.250  65.637  48.252  1.00  0.04           C
ATOM   3796  CG  ASN   238      43.274  66.262  47.262  1.00  0.03           C
ATOM   3797  OD1 ASN   238      42.052  66.134  47.408  1.00  0.47           O
ATOM   3798  ND2 ASN   238      43.829  66.863  46.224  1.00  0.67           N
ATOM   3799  C   ASN   238      43.165  63.351  48.298  1.00  0.02           C
ATOM   3800  O   ASN   238      43.017  63.418  47.071  1.00  0.04           O
ATOM   3801  H   ASN   238      45.131  63.460  50.012  1.00  0.00           H
ATOM   3802  HA  ASN   238      42.651  65.027  49.549  1.00  0.00           H
ATOM   3803  HB2 ASN   238      45.062  65.162  47.701  1.00  0.00           H
ATOM   3804  HB3 ASN   238      44.659  66.417  48.894  1.00  0.00           H
ATOM   3805 HD21 ASN   238      43.247  67.275  45.508  1.00  0.00           H
ATOM   3806 HD22 ASN   238      44.835  66.910  46.146  1.00  0.00           H
ATOM   3807  N   VAL   239      42.785  62.292  49.002  1.00  0.02           N
ATOM   3808  CA  VAL   239      42.406  61.028  48.335  1.00  0.02           C
ATOM   3809  CB  VAL   239      42.405  59.884  49.348  1.00  0.03           C
ATOM   3810  CG1 VAL   239      43.810  59.402  49.687  1.00  0.03           C
ATOM   3811  CG2 VAL   239      41.628  60.241  50.608  1.00  0.04           C
ATOM   3812  C   VAL   239      41.032  61.064  47.659  1.00  0.02           C
ATOM   3813  O   VAL   239      40.667  60.116  46.958  1.00  0.01           O
ATOM   3814  H   VAL   239      42.754  62.350  50.010  1.00  0.00           H
ATOM   3815  HA  VAL   239      43.154  60.808  47.574  1.00  0.00           H
ATOM   3816  HB  VAL   239      41.886  59.047  48.881  1.00  0.00           H
ATOM   3817 HG11 VAL   239      44.341  59.154  48.768  1.00  0.00           H
ATOM   3818 HG12 VAL   239      44.347  60.190  50.215  1.00  0.00           H
ATOM   3819 HG13 VAL   239      43.748  58.517  50.320  1.00  0.00           H
ATOM   3820 HG21 VAL   239      40.629  60.582  50.335  1.00  0.00           H
ATOM   3821 HG22 VAL   239      41.550  59.362  51.248  1.00  0.00           H
ATOM   3822 HG23 VAL   239      42.149  61.035  51.143  1.00  0.00           H
ATOM   3823  N   TRP   240      40.313  62.165  47.811  1.00  0.04           N
ATOM   3824  CA  TRP   240      39.011  62.333  47.180  1.00  0.02           C
ATOM   3825  CB  TRP   240      38.102  63.093  48.140  1.00  0.03           C
ATOM   3826  CG  TRP   240      38.714  64.320  48.788  1.00  0.01           C
ATOM   3827  CD1 TRP   240      38.728  65.602  48.282  1.00  0.03           C
ATOM   3828  NE1 TRP   240      39.363  66.409  49.167  1.00  0.02           N
ATOM   3829  CE2 TRP   240      39.763  65.722  50.255  1.00  0.03           C
ATOM   3830  CZ2 TRP   240      40.412  66.100  51.420  1.00  0.03           C
ATOM   3831  CH2 TRP   240      40.693  65.145  52.393  1.00  0.03           C
ATOM   3832  CZ3 TRP   240      40.326  63.819  52.203  1.00  0.02           C
ATOM   3833  CE3 TRP   240      39.669  63.435  51.040  1.00  0.03           C
ATOM   3834  CD2 TRP   240      39.385  64.383  50.068  1.00  0.02           C
ATOM   3835  C   TRP   240      39.125  63.056  45.841  1.00  0.03           C
ATOM   3836  O   TRP   240      38.134  63.140  45.103  1.00  0.04           O
ATOM   3837  H   TRP   240      40.679  62.913  48.383  1.00  0.00           H
ATOM   3838  HA  TRP   240      38.582  61.347  47.005  1.00  0.00           H
ATOM   3839  HB2 TRP   240      37.220  63.412  47.585  1.00  0.00           H
ATOM   3840  HB3 TRP   240      37.785  62.410  48.928  1.00  0.00           H
ATOM   3841  HD1 TRP   240      38.304  65.912  47.338  1.00  0.00           H
ATOM   3842  HZ2 TRP   240      40.698  67.130  51.572  1.00  0.00           H
ATOM   3843  HH2 TRP   240      41.199  65.437  53.301  1.00  0.00           H
ATOM   3844  HZ3 TRP   240      40.552  63.084  52.961  1.00  0.00           H
ATOM   3845  HE3 TRP   240      39.381  62.404  50.894  1.00  0.00           H
ATOM   3846  HE1 TRP   240      39.516  67.398  49.029  1.00  0.00           H
ATOM   3847  N   ILE   241      40.303  63.576  45.531  1.00  0.03           N
ATOM   3848  CA  ILE   241      40.541  64.131  44.194  1.00  0.03           C
ATOM   3849  CB  ILE   241      40.952  65.598  44.278  1.00  0.02           C
ATOM   3850  CG2 ILE   241      41.256  66.157  42.891  1.00  0.03           C
ATOM   3851  CG1 ILE   241      39.867  66.442  44.939  1.00  0.02           C
ATOM   3852  CD1 ILE   241      38.586  66.468  44.107  1.00  0.03           C
ATOM   3853  C   ILE   241      41.615  63.293  43.507  1.00  0.01           C
ATOM   3854  O   ILE   241      42.813  63.592  43.550  1.00  0.03           O
ATOM   3855  H   ILE   241      41.042  63.591  46.219  1.00  0.00           H
ATOM   3856  HA  ILE   241      39.619  64.059  43.617  1.00  0.00           H
ATOM   3857  HB  ILE   241      41.857  65.667  44.882  1.00  0.00           H
ATOM   3858 HG12 ILE   241      40.234  67.462  45.054  1.00  0.00           H
ATOM   3859 HG13 ILE   241      39.645  66.030  45.923  1.00  0.00           H
ATOM   3860 HG21 ILE   241      42.291  65.937  42.629  1.00  0.00           H
ATOM   3861 HG22 ILE   241      41.104  67.236  42.893  1.00  0.00           H
ATOM   3862 HG23 ILE   241      40.590  65.698  42.160  1.00  0.00           H
ATOM   3863 HD11 ILE   241      37.727  66.591  44.766  1.00  0.00           H
ATOM   3864 HD12 ILE   241      38.491  65.531  43.558  1.00  0.00           H
ATOM   3865 HD13 ILE   241      38.627  67.299  43.403  1.00  0.00           H
ATOM   3866  N   ARG   242      41.136  62.267  42.823  1.00  0.03           N
ATOM   3867  CA  ARG   242      41.998  61.284  42.151  1.00  0.02           C
ATOM   3868  CB  ARG   242      41.229  59.971  42.118  1.00  0.04           C
ATOM   3869  CG  ARG   242      40.815  59.535  43.516  1.00  0.02           C
ATOM   3870  CD  ARG   242      39.881  58.333  43.460  1.00  0.88           C
ATOM   3871  NE  ARG   242      39.472  57.928  44.813  1.00  0.45           N
ATOM   3872  CZ  ARG   242      38.260  58.161  45.322  1.00  0.02           C
ATOM   3873  NH1 ARG   242      37.981  57.782  46.574  1.00  0.46           N
ATOM   3874  NH2 ARG   242      37.335  58.785  44.594  1.00  0.55           N
ATOM   3875  C   ARG   242      42.371  61.660  40.715  1.00  0.03           C
ATOM   3876  O   ARG   242      43.108  60.911  40.062  1.00  0.03           O
ATOM   3877  H   ARG   242      40.134  62.154  42.760  1.00  0.00           H
ATOM   3878  HA  ARG   242      42.909  61.150  42.734  1.00  0.00           H
ATOM   3879  HB2 ARG   242      41.862  59.200  41.679  1.00  0.00           H
ATOM   3880  HB3 ARG   242      40.337  60.094  41.503  1.00  0.00           H
ATOM   3881  HG2 ARG   242      40.303  60.361  44.010  1.00  0.00           H
ATOM   3882  HG3 ARG   242      41.705  59.271  44.088  1.00  0.00           H
ATOM   3883  HD2 ARG   242      38.995  58.595  42.882  1.00  0.00           H
ATOM   3884  HD3 ARG   242      40.393  57.502  42.975  1.00  0.00           H
ATOM   3885  HE  ARG   242      40.146  57.446  45.390  1.00  0.00           H
ATOM   3886 HH11 ARG   242      38.684  57.315  47.129  1.00  0.00           H
ATOM   3887 HH12 ARG   242      37.067  57.963  46.965  1.00  0.00           H
ATOM   3888 HH21 ARG   242      37.547  59.078  43.651  1.00  0.00           H
ATOM   3889 HH22 ARG   242      36.421  58.965  44.985  1.00  0.00           H
ATOM   3890  N   SER   243      41.885  62.797  40.245  1.00  0.02           N
ATOM   3891  CA  SER   243      42.116  63.228  38.859  1.00  0.02           C
ATOM   3892  CB  SER   243      41.337  64.513  38.610  1.00  0.03           C
ATOM   3893  OG  SER   243      41.925  65.534  39.407  1.00  0.03           O
ATOM   3894  C   SER   243      43.589  63.501  38.585  1.00  0.03           C
ATOM   3895  O   SER   243      44.341  63.855  39.497  1.00  0.01           O
ATOM   3896  H   SER   243      41.339  63.387  40.857  1.00  0.00           H
ATOM   3897  HA  SER   243      41.761  62.455  38.178  1.00  0.00           H
ATOM   3898  HB2 SER   243      40.293  64.376  38.893  1.00  0.00           H
ATOM   3899  HB3 SER   243      41.401  64.785  37.556  1.00  0.00           H
ATOM   3900  HG  SER   243      41.453  66.359  39.270  1.00  0.00           H
ATOM   3901  N   ARG   244      43.965  63.336  37.326  1.00  0.02           N
ATOM   3902  CA  ARG   244      45.331  63.590  36.849  1.00  0.02           C
ATOM   3903  CB  ARG   244      45.281  63.536  35.320  1.00  0.02           C
ATOM   3904  CG  ARG   244      46.649  63.756  34.685  1.00  0.03           C
ATOM   3905  CD  ARG   244      46.547  64.152  33.218  1.00  0.02           C
ATOM   3906  NE  ARG   244      45.895  63.111  32.413  1.00  0.03           N
ATOM   3907  CZ  ARG   244      46.224  62.877  31.140  1.00  0.02           C
ATOM   3908  NH1 ARG   244      47.217  63.560  30.570  1.00  0.02           N
ATOM   3909  NH2 ARG   244      45.581  61.936  30.451  1.00  0.02           N
ATOM   3910  C   ARG   244      45.827  64.976  37.266  1.00  0.04           C
ATOM   3911  O   ARG   244      45.084  65.960  37.182  1.00  0.04           O
ATOM   3912  H   ARG   244      43.276  63.019  36.659  1.00  0.00           H
ATOM   3913  HA  ARG   244      46.007  62.823  37.227  1.00  0.00           H
ATOM   3914  HB2 ARG   244      44.908  62.558  35.017  1.00  0.00           H
ATOM   3915  HB3 ARG   244      44.596  64.304  34.961  1.00  0.00           H
ATOM   3916  HG2 ARG   244      47.164  64.549  35.227  1.00  0.00           H
ATOM   3917  HG3 ARG   244      47.229  62.837  34.765  1.00  0.00           H
ATOM   3918  HD2 ARG   244      45.967  65.072  33.141  1.00  0.00           H
ATOM   3919  HD3 ARG   244      47.549  64.329  32.827  1.00  0.00           H
ATOM   3920  HE  ARG   244      45.170  62.551  32.838  1.00  0.00           H
ATOM   3921 HH11 ARG   244      47.713  64.265  31.097  1.00  0.00           H
ATOM   3922 HH12 ARG   244      47.473  63.373  29.611  1.00  0.00           H
ATOM   3923 HH21 ARG   244      44.837  61.410  30.887  1.00  0.00           H
ATOM   3924 HH22 ARG   244      45.837  61.748  29.492  1.00  0.00           H
ATOM   3925  N   HIS   245      47.036  65.020  37.800  1.00  0.02           N
ATOM   3926  CA  HIS   245      47.674  66.305  38.116  1.00  0.03           C
ATOM   3927  CB  HIS   245      48.963  66.072  38.893  1.00  0.03           C
ATOM   3928  CG  HIS   245      48.754  65.715  40.350  1.00  0.01           C
ATOM   3929  ND1 HIS   245      49.635  65.094  41.156  1.00  0.04           N
ATOM   3930  CE1 HIS   245      49.096  64.960  42.384  1.00  0.02           C
ATOM   3931  NE2 HIS   245      47.862  65.511  42.354  1.00  0.02           N
ATOM   3932  CD2 HIS   245      47.639  65.987  41.108  1.00  0.02           C
ATOM   3933  C   HIS   245      47.979  67.095  36.849  1.00  0.01           C
ATOM   3934  O   HIS   245      48.289  66.513  35.802  1.00  0.02           O
ATOM   3935  H   HIS   245      47.527  64.159  37.993  1.00  0.00           H
ATOM   3936  HA  HIS   245      46.994  66.889  38.736  1.00  0.00           H
ATOM   3937  HB2 HIS   245      49.559  66.983  38.847  1.00  0.00           H
ATOM   3938  HB3 HIS   245      49.519  65.267  38.413  1.00  0.00           H
ATOM   3939  HE1 HIS   245      49.566  64.496  43.239  1.00  0.00           H
ATOM   3940  HD2 HIS   245      46.746  66.490  40.769  1.00  0.00           H
ATOM   3941  HE2 HIS   245      47.217  65.559  43.130  1.00  0.00           H
ATOM   3942  N   GLN   246      48.151  68.394  37.037  1.00  0.02           N
ATOM   3943  CA  GLN   246      48.303  69.350  35.925  1.00  0.03           C
ATOM   3944  CB  GLN   246      48.037  70.743  36.489  1.00  0.02           C
ATOM   3945  CG  GLN   246      46.677  70.850  37.179  1.00  0.01           C
ATOM   3946  CD  GLN   246      45.528  70.751  36.175  1.00  0.02           C
ATOM   3947  OE1 GLN   246      45.205  69.666  35.682  1.00  0.02           O
ATOM   3948  NE2 GLN   246      44.881  71.880  35.940  1.00  1.57           N
ATOM   3949  C   GLN   246      49.688  69.349  35.264  1.00  0.02           C
ATOM   3950  O   GLN   246      49.938  70.134  34.343  1.00  0.03           O
ATOM   3951  H   GLN   246      48.179  68.745  37.983  1.00  0.00           H
ATOM   3952  HA  GLN   246      47.552  69.129  35.167  1.00  0.00           H
ATOM   3953  HB2 GLN   246      48.815  70.980  37.214  1.00  0.00           H
ATOM   3954  HB3 GLN   246      48.079  71.468  35.676  1.00  0.00           H
ATOM   3955  HG2 GLN   246      46.616  71.809  37.693  1.00  0.00           H
ATOM   3956  HG3 GLN   246      46.583  70.046  37.910  1.00  0.00           H
ATOM   3957 HE21 GLN   246      45.175  72.734  36.392  1.00  0.00           H
ATOM   3958 HE22 GLN   246      44.093  71.888  35.308  1.00  0.00           H
ATOM   3959  N   ASN   247      50.590  68.526  35.770  1.00  0.02           N
ATOM   3960  CA  ASN   247      51.924  68.381  35.189  1.00  0.03           C
ATOM   3961  CB  ASN   247      52.958  68.439  36.317  1.00  0.02           C
ATOM   3962  CG  ASN   247      52.745  67.336  37.360  1.00  0.02           C
ATOM   3963  OD1 ASN   247      51.914  67.459  38.268  1.00  0.02           O
ATOM   3964  ND2 ASN   247      53.523  66.275  37.225  1.00  0.01           N
ATOM   3965  C   ASN   247      52.048  67.062  34.426  1.00  0.02           C
ATOM   3966  O   ASN   247      53.106  66.757  33.859  1.00  0.01           O
ATOM   3967  H   ASN   247      50.350  67.979  36.585  1.00  0.00           H
ATOM   3968  HA  ASN   247      52.103  69.207  34.501  1.00  0.00           H
ATOM   3969  HB2 ASN   247      52.883  69.408  36.811  1.00  0.00           H
ATOM   3970  HB3 ASN   247      53.955  68.335  35.890  1.00  0.00           H
ATOM   3971 HD21 ASN   247      53.449  65.508  37.878  1.00  0.00           H
ATOM   3972 HD22 ASN   247      54.191  66.231  36.469  1.00  0.00           H
ATOM   3973  N   GLU   248      50.992  66.268  34.454  1.00  0.03           N
ATOM   3974  CA  GLU   248      51.050  64.943  33.843  1.00  0.03           C
ATOM   3975  CB  GLU   248      50.212  64.002  34.704  1.00  0.01           C
ATOM   3976  CG  GLU   248      50.282  62.554  34.237  1.00  0.04           C
ATOM   3977  CD  GLU   248      51.730  62.086  34.222  1.00  0.03           C
ATOM   3978  OE1 GLU   248      52.267  61.855  35.295  1.00  0.02           O
ATOM   3979  OE2 GLU   248      52.328  62.197  33.157  1.00  0.02           O
ATOM   3980  C   GLU   248      50.546  64.981  32.404  1.00  0.03           C
ATOM   3981  O   GLU   248      49.391  65.326  32.144  1.00  0.02           O
ATOM   3982  H   GLU   248      50.141  66.579  34.900  1.00  0.00           H
ATOM   3983  HA  GLU   248      52.084  64.598  33.846  1.00  0.00           H
ATOM   3984  HB2 GLU   248      49.173  64.330  34.668  1.00  0.00           H
ATOM   3985  HB3 GLU   248      50.564  64.058  35.734  1.00  0.00           H
ATOM   3986  HG2 GLU   248      49.867  62.478  33.232  1.00  0.00           H
ATOM   3987  HG3 GLU   248      49.705  61.926  34.916  1.00  0.00           H
ATOM   3988  N   LYS   249      51.433  64.654  31.479  1.00  0.02           N
ATOM   3989  CA  LYS   249      51.067  64.634  30.060  1.00  0.02           C
ATOM   3990  CB  LYS   249      52.149  65.357  29.269  1.00  0.02           C
ATOM   3991  CG  LYS   249      52.227  66.823  29.682  1.00  0.02           C
ATOM   3992  CD  LYS   249      50.917  67.546  29.388  1.00  0.03           C
ATOM   3993  CE  LYS   249      50.923  68.956  29.965  1.00  0.01           C
ATOM   3994  NZ  LYS   249      51.088  68.911  31.426  1.00  0.03           N
ATOM   3995  C   LYS   249      50.879  63.220  29.514  1.00  0.03           C
ATOM   3996  O   LYS   249      50.392  63.060  28.389  1.00  0.02           O
ATOM   3997  H   LYS   249      52.375  64.415  31.754  1.00  0.00           H
ATOM   3998  HA  LYS   249      50.130  65.178  29.938  1.00  0.00           H
ATOM   3999  HB2 LYS   249      51.916  65.296  28.206  1.00  0.00           H
ATOM   4000  HB3 LYS   249      53.111  64.879  29.455  1.00  0.00           H
ATOM   4001  HG2 LYS   249      52.434  66.881  30.751  1.00  0.00           H
ATOM   4002  HG3 LYS   249      53.035  67.308  29.134  1.00  0.00           H
ATOM   4003  HD2 LYS   249      50.094  66.985  29.831  1.00  0.00           H
ATOM   4004  HD3 LYS   249      50.773  67.601  28.309  1.00  0.00           H
ATOM   4005  HE2 LYS   249      49.979  69.446  29.725  1.00  0.00           H
ATOM   4006  HE3 LYS   249      51.745  69.522  29.526  1.00  0.00           H
ATOM   4007  HZ1 LYS   249      51.090  69.852  31.794  1.00  0.00           H
ATOM   4008  HZ2 LYS   249      51.963  68.459  31.652  1.00  0.00           H
ATOM   4009  HZ3 LYS   249      50.325  68.391  31.835  1.00  0.00           H
ATOM   4010  N   ARG   250      51.237  62.214  30.299  1.00  0.02           N
ATOM   4011  CA  ARG   250      51.055  60.826  29.853  1.00  0.02           C
ATOM   4012  CB  ARG   250      51.797  59.886  30.796  1.00  0.02           C
ATOM   4013  CG  ARG   250      53.302  60.111  30.718  1.00  0.02           C
ATOM   4014  CD  ARG   250      54.064  59.096  31.561  1.00  0.01           C
ATOM   4015  NE  ARG   250      53.665  59.178  32.975  1.00  0.03           N
ATOM   4016  CZ  ARG   250      54.209  58.427  33.934  1.00  0.03           C
ATOM   4017  NH1 ARG   250      55.138  57.518  33.627  1.00  0.03           N
ATOM   4018  NH2 ARG   250      53.804  58.563  35.198  1.00  0.02           N
ATOM   4019  C   ARG   250      49.576  60.455  29.781  1.00  0.03           C
ATOM   4020  O   ARG   250      48.835  60.579  30.762  1.00  0.02           O
ATOM   4021  H   ARG   250      51.636  62.402  31.207  1.00  0.00           H
ATOM   4022  HA  ARG   250      51.485  60.725  28.856  1.00  0.00           H
ATOM   4023  HB2 ARG   250      51.576  58.855  30.519  1.00  0.00           H
ATOM   4024  HB3 ARG   250      51.460  60.063  31.817  1.00  0.00           H
ATOM   4025  HG2 ARG   250      53.529  61.114  31.080  1.00  0.00           H
ATOM   4026  HG3 ARG   250      53.623  60.025  29.680  1.00  0.00           H
ATOM   4027  HD2 ARG   250      53.853  58.094  31.189  1.00  0.00           H
ATOM   4028  HD3 ARG   250      55.133  59.291  31.478  1.00  0.00           H
ATOM   4029  HE  ARG   250      52.943  59.836  33.232  1.00  0.00           H
ATOM   4030 HH11 ARG   250      55.541  56.943  34.353  1.00  0.00           H
ATOM   4031 HH12 ARG   250      55.438  57.406  32.669  1.00  0.00           H
ATOM   4032 HH21 ARG   250      54.208  57.987  35.923  1.00  0.00           H
ATOM   4033 HH22 ARG   250      53.094  59.242  35.430  1.00  0.00           H
ATOM   4034  N   PRO   251      49.201  59.929  28.625  1.00  0.03           N
ATOM   4035  CA  PRO   251      47.794  59.805  28.220  1.00  0.02           C
ATOM   4036  CB  PRO   251      47.825  59.337  26.797  1.00  0.02           C
ATOM   4037  CG  PRO   251      49.267  59.169  26.352  1.00  0.03           C
ATOM   4038  CD  PRO   251      50.120  59.605  27.529  1.00  0.02           C
ATOM   4039  C   PRO   251      46.989  58.837  29.079  1.00  0.02           C
ATOM   4040  O   PRO   251      47.531  58.027  29.840  1.00  0.02           O
ATOM   4041  HA  PRO   251      47.325  60.788  28.260  1.00  0.00           H
ATOM   4042  HB2 PRO   251      47.332  60.073  26.162  1.00  0.00           H
ATOM   4043  HB3 PRO   251      47.306  58.382  26.717  1.00  0.00           H
ATOM   4044  HG2 PRO   251      49.471  59.796  25.484  1.00  0.00           H
ATOM   4045  HG3 PRO   251      49.465  58.124  26.114  1.00  0.00           H
ATOM   4046  HD2 PRO   251      50.788  58.797  27.827  1.00  0.00           H
ATOM   4047  HD3 PRO   251      50.701  60.487  27.259  1.00  0.00           H
ATOM   4048  N   ASP   252      45.699  58.789  28.785  1.00  0.02           N
ATOM   4049  CA  ASP   252      44.770  57.950  29.555  1.00  0.02           C
ATOM   4050  CB  ASP   252      43.343  58.220  29.078  1.00  0.03           C
ATOM   4051  CG  ASP   252      42.912  59.655  29.363  1.00  0.02           C
ATOM   4052  OD1 ASP   252      43.051  60.479  28.469  1.00  0.02           O
ATOM   4053  OD2 ASP   252      42.434  59.900  30.463  1.00  0.02           O
ATOM   4054  C   ASP   252      45.058  56.465  29.368  1.00  0.02           C
ATOM   4055  O   ASP   252      45.102  55.732  30.357  1.00  0.02           O
ATOM   4056  H   ASP   252      45.346  59.340  28.016  1.00  0.00           H
ATOM   4057  HA  ASP   252      44.850  58.202  30.613  1.00  0.00           H
ATOM   4058  HB2 ASP   252      42.665  57.539  29.592  1.00  0.00           H
ATOM   4059  HB3 ASP   252      43.285  58.037  28.005  1.00  0.00           H
ATOM   4060  N   ASP   253      45.535  56.120  28.183  1.00  0.02           N
ATOM   4061  CA  ASP   253      45.853  54.737  27.821  1.00  0.02           C
ATOM   4062  CB  ASP   253      45.421  54.534  26.369  1.00  0.02           C
ATOM   4063  CG  ASP   253      45.881  55.699  25.489  1.00  0.03           C
ATOM   4064  OD1 ASP   253      47.082  55.889  25.362  1.00  0.02           O
ATOM   4065  OD2 ASP   253      45.021  56.493  25.133  1.00  0.01           O
ATOM   4066  C   ASP   253      47.329  54.352  27.958  1.00  0.03           C
ATOM   4067  O   ASP   253      47.671  53.216  27.600  1.00  0.02           O
ATOM   4068  H   ASP   253      45.687  56.844  27.496  1.00  0.00           H
ATOM   4069  HA  ASP   253      45.264  54.072  28.452  1.00  0.00           H
ATOM   4070  HB2 ASP   253      45.859  53.610  25.993  1.00  0.00           H
ATOM   4071  HB3 ASP   253      44.334  54.459  26.325  1.00  0.00           H
ATOM   4072  N   TYR   254      48.162  55.185  28.573  1.00  0.02           N
ATOM   4073  CA  TYR   254      49.618  54.958  28.478  1.00  0.02           C
ATOM   4074  CB  TYR   254      50.385  56.187  28.989  1.00  0.02           C
ATOM   4075  CG  TYR   254      50.649  56.255  30.498  1.00  0.03           C
ATOM   4076  CD1 TYR   254      51.841  55.757  31.015  1.00  0.03           C
ATOM   4077  CE1 TYR   254      52.078  55.795  32.382  1.00  0.02           C
ATOM   4078  CZ  TYR   254      51.128  56.346  33.230  1.00  0.02           C
ATOM   4079  OH  TYR   254      51.310  56.297  34.592  1.00  0.02           O
ATOM   4080  CE2 TYR   254      49.952  56.871  32.716  1.00  0.02           C
ATOM   4081  CD2 TYR   254      49.714  56.826  31.351  1.00  0.02           C
ATOM   4082  C   TYR   254      50.110  53.720  29.235  1.00  0.02           C
ATOM   4083  O   TYR   254      51.035  53.060  28.755  1.00  0.02           O
ATOM   4084  H   TYR   254      47.802  55.967  29.101  1.00  0.00           H
ATOM   4085  HA  TYR   254      49.866  54.825  27.425  1.00  0.00           H
ATOM   4086  HB2 TYR   254      49.811  57.072  28.714  1.00  0.00           H
ATOM   4087  HB3 TYR   254      51.344  56.229  28.473  1.00  0.00           H
ATOM   4088  HD1 TYR   254      52.584  55.340  30.351  1.00  0.00           H
ATOM   4089  HE1 TYR   254      52.998  55.397  32.784  1.00  0.00           H
ATOM   4090  HE2 TYR   254      49.223  57.314  33.378  1.00  0.00           H
ATOM   4091  HD2 TYR   254      48.799  57.236  30.950  1.00  0.00           H
ATOM   4092  HH  TYR   254      50.707  55.655  34.972  1.00  0.00           H
ATOM   4093  N   LEU   255      49.365  53.261  30.227  1.00  0.03           N
ATOM   4094  CA  LEU   255      49.838  52.133  31.019  1.00  0.02           C
ATOM   4095  CB  LEU   255      49.401  52.314  32.460  1.00  0.03           C
ATOM   4096  CG  LEU   255      50.217  51.382  33.327  1.00  0.03           C
ATOM   4097  CD1 LEU   255      51.685  51.686  33.100  1.00  0.02           C
ATOM   4098  CD2 LEU   255      49.841  51.517  34.793  1.00  0.02           C
ATOM   4099  C   LEU   255      49.282  50.830  30.473  1.00  0.02           C
ATOM   4100  O   LEU   255      49.956  49.794  30.521  1.00  0.02           O
ATOM   4101  H   LEU   255      48.474  53.690  30.434  1.00  0.00           H
ATOM   4102  HA  LEU   255      50.927  52.101  30.978  1.00  0.00           H
ATOM   4103  HB2 LEU   255      49.569  53.346  32.769  1.00  0.00           H
ATOM   4104  HB3 LEU   255      48.343  52.071  32.555  1.00  0.00           H
ATOM   4105  HG  LEU   255      50.023  50.357  33.012  1.00  0.00           H
ATOM   4106 HD11 LEU   255      52.248  51.455  34.004  1.00  0.00           H
ATOM   4107 HD12 LEU   255      51.804  52.742  32.858  1.00  0.00           H
ATOM   4108 HD13 LEU   255      52.058  51.080  32.275  1.00  0.00           H
ATOM   4109 HD21 LEU   255      50.446  50.833  35.388  1.00  0.00           H
ATOM   4110 HD22 LEU   255      48.786  51.274  34.921  1.00  0.00           H
ATOM   4111 HD23 LEU   255      50.020  52.541  35.121  1.00  0.00           H
ATOM   4112  N   ARG   256      48.205  50.950  29.718  1.00  0.02           N
ATOM   4113  CA  ARG   256      47.642  49.776  29.066  1.00  0.03           C
ATOM   4114  CB  ARG   256      46.175  50.059  28.770  1.00  0.02           C
ATOM   4115  CG  ARG   256      45.423  50.174  30.093  1.00  0.01           C
ATOM   4116  CD  ARG   256      43.931  50.421  29.916  1.00  0.02           C
ATOM   4117  NE  ARG   256      43.642  51.808  29.520  1.00  0.02           N
ATOM   4118  CZ  ARG   256      42.799  52.117  28.532  1.00  0.02           C
ATOM   4119  NH1 ARG   256      42.305  51.152  27.753  1.00  0.02           N
ATOM   4120  NH2 ARG   256      42.518  53.396  28.273  1.00  0.02           N
ATOM   4121  C   ARG   256      48.445  49.460  27.810  1.00  0.02           C
ATOM   4122  O   ARG   256      48.827  48.297  27.610  1.00  0.02           O
ATOM   4123  H   ARG   256      47.773  51.854  29.593  1.00  0.00           H
ATOM   4124  HA  ARG   256      47.707  48.929  29.748  1.00  0.00           H
ATOM   4125  HB2 ARG   256      45.756  49.244  28.180  1.00  0.00           H
ATOM   4126  HB3 ARG   256      46.087  50.994  28.217  1.00  0.00           H
ATOM   4127  HG2 ARG   256      45.557  49.246  30.649  1.00  0.00           H
ATOM   4128  HG3 ARG   256      45.849  50.995  30.670  1.00  0.00           H
ATOM   4129  HD2 ARG   256      43.553  49.750  29.145  1.00  0.00           H
ATOM   4130  HD3 ARG   256      43.421  50.206  30.855  1.00  0.00           H
ATOM   4131  HE  ARG   256      44.101  52.558  30.017  1.00  0.00           H
ATOM   4132 HH11 ARG   256      41.692  51.387  26.985  1.00  0.00           H
ATOM   4133 HH12 ARG   256      42.544  50.187  27.931  1.00  0.00           H
ATOM   4134 HH21 ARG   256      41.905  53.633  27.506  1.00  0.00           H
ATOM   4135 HH22 ARG   256      42.918  54.127  28.844  1.00  0.00           H
ATOM   4136  N   LYS   257      48.999  50.510  27.223  1.00  0.02           N
ATOM   4137  CA  LYS   257      49.930  50.337  26.107  1.00  0.02           C
ATOM   4138  CB  LYS   257      50.002  51.635  25.315  1.00  0.02           C
ATOM   4139  CG  LYS   257      48.681  51.950  24.626  1.00  0.02           C
ATOM   4140  CD  LYS   257      48.792  53.223  23.795  1.00  0.02           C
ATOM   4141  CE  LYS   257      47.515  53.488  23.007  1.00  0.02           C
ATOM   4142  NZ  LYS   257      47.645  54.710  22.197  1.00  0.02           N
ATOM   4143  C   LYS   257      51.330  49.970  26.594  1.00  0.01           C
ATOM   4144  O   LYS   257      52.016  49.196  25.919  1.00  0.02           O
ATOM   4145  H   LYS   257      48.777  51.440  27.549  1.00  0.00           H
ATOM   4146  HA  LYS   257      49.561  49.544  25.456  1.00  0.00           H
ATOM   4147  HB2 LYS   257      50.248  52.450  25.995  1.00  0.00           H
ATOM   4148  HB3 LYS   257      50.785  51.550  24.562  1.00  0.00           H
ATOM   4149  HG2 LYS   257      47.907  52.084  25.382  1.00  0.00           H
ATOM   4150  HG3 LYS   257      48.408  51.119  23.975  1.00  0.00           H
ATOM   4151  HD2 LYS   257      48.978  54.066  24.461  1.00  0.00           H
ATOM   4152  HD3 LYS   257      49.626  53.125  23.101  1.00  0.00           H
ATOM   4153  HE2 LYS   257      46.684  53.607  23.703  1.00  0.00           H
ATOM   4154  HE3 LYS   257      47.316  52.641  22.350  1.00  0.00           H
ATOM   4155  HZ1 LYS   257      46.789  54.867  21.684  1.00  0.00           H
ATOM   4156  HZ2 LYS   257      47.823  55.498  22.803  1.00  0.00           H
ATOM   4157  HZ3 LYS   257      48.412  54.604  21.548  1.00  0.00           H
ATOM   4158  N   GLU   258      51.649  50.318  27.831  1.00  0.03           N
ATOM   4159  CA  GLU   258      52.940  49.940  28.413  1.00  0.01           C
ATOM   4160  CB  GLU   258      53.204  50.832  29.631  1.00  0.01           C
ATOM   4161  CG  GLU   258      54.541  50.582  30.338  1.00  0.03           C
ATOM   4162  CD  GLU   258      54.439  49.475  31.391  1.00  0.02           C
ATOM   4163  OE1 GLU   258      53.325  49.219  31.840  1.00  0.03           O
ATOM   4164  OE2 GLU   258      55.445  48.832  31.649  1.00  0.02           O
ATOM   4165  C   GLU   258      52.950  48.469  28.807  1.00  0.02           C
ATOM   4166  O   GLU   258      53.979  47.807  28.617  1.00  0.03           O
ATOM   4167  H   GLU   258      50.993  50.852  28.382  1.00  0.00           H
ATOM   4168  HA  GLU   258      53.723  50.112  27.674  1.00  0.00           H
ATOM   4169  HB2 GLU   258      52.404  50.665  30.352  1.00  0.00           H
ATOM   4170  HB3 GLU   258      53.171  51.874  29.311  1.00  0.00           H
ATOM   4171  HG2 GLU   258      54.857  51.503  30.827  1.00  0.00           H
ATOM   4172  HG3 GLU   258      55.288  50.299  29.596  1.00  0.00           H
ATOM   4173  N   TYR   259      51.804  47.917  29.171  1.00  0.02           N
ATOM   4174  CA  TYR   259      51.785  46.494  29.496  1.00  0.02           C
ATOM   4175  CB  TYR   259      50.572  46.146  30.346  1.00  0.03           C
ATOM   4176  CG  TYR   259      50.585  44.674  30.741  1.00  0.03           C
ATOM   4177  CD1 TYR   259      51.563  44.214  31.613  1.00  0.02           C
ATOM   4178  CE1 TYR   259      51.605  42.872  31.963  1.00  0.02           C
ATOM   4179  CZ  TYR   259      50.672  41.991  31.435  1.00  0.02           C
ATOM   4180  OH  TYR   259      50.724  40.657  31.779  1.00  0.02           O
ATOM   4181  CE2 TYR   259      49.695  42.445  30.560  1.00  0.02           C
ATOM   4182  CD2 TYR   259      49.654  43.789  30.209  1.00  0.02           C
ATOM   4183  C   TYR   259      51.784  45.649  28.229  1.00  0.01           C
ATOM   4184  O   TYR   259      52.521  44.658  28.174  1.00  0.01           O
ATOM   4185  H   TYR   259      50.960  48.469  29.223  1.00  0.00           H
ATOM   4186  HA  TYR   259      52.684  46.259  30.066  1.00  0.00           H
ATOM   4187  HB2 TYR   259      50.582  46.757  31.249  1.00  0.00           H
ATOM   4188  HB3 TYR   259      49.665  46.358  29.780  1.00  0.00           H
ATOM   4189  HD1 TYR   259      52.291  44.901  32.019  1.00  0.00           H
ATOM   4190  HE1 TYR   259      52.362  42.514  32.645  1.00  0.00           H
ATOM   4191  HE2 TYR   259      48.969  41.756  30.153  1.00  0.00           H
ATOM   4192  HD2 TYR   259      48.900  44.146  29.524  1.00  0.00           H
ATOM   4193  HH  TYR   259      51.564  40.287  31.499  1.00  0.00           H
ATOM   4194  N   VAL   260      51.211  46.174  27.156  1.00  0.03           N
ATOM   4195  CA  VAL   260      51.269  45.459  25.876  1.00  0.02           C
ATOM   4196  CB  VAL   260      50.205  46.035  24.949  1.00  0.02           C
ATOM   4197  CG1 VAL   260      50.291  45.426  23.554  1.00  0.02           C
ATOM   4198  CG2 VAL   260      48.812  45.827  25.535  1.00  0.02           C
ATOM   4199  C   VAL   260      52.656  45.583  25.242  1.00  0.02           C
ATOM   4200  O   VAL   260      53.174  44.598  24.701  1.00  0.02           O
ATOM   4201  H   VAL   260      50.736  47.063  27.219  1.00  0.00           H
ATOM   4202  HA  VAL   260      51.053  44.405  26.050  1.00  0.00           H
ATOM   4203  HB  VAL   260      50.378  47.108  24.861  1.00  0.00           H
ATOM   4204 HG11 VAL   260      51.291  45.583  23.150  1.00  0.00           H
ATOM   4205 HG12 VAL   260      49.558  45.903  22.904  1.00  0.00           H
ATOM   4206 HG13 VAL   260      50.086  44.357  23.611  1.00  0.00           H
ATOM   4207 HG21 VAL   260      48.767  46.267  26.531  1.00  0.00           H
ATOM   4208 HG22 VAL   260      48.601  44.760  25.600  1.00  0.00           H
ATOM   4209 HG23 VAL   260      48.072  46.305  24.893  1.00  0.00           H
ATOM   4210  N   GLU   261      53.344  46.668  25.557  1.00  0.02           N
ATOM   4211  CA  GLU   261      54.731  46.856  25.130  1.00  0.03           C
ATOM   4212  CB  GLU   261      55.114  48.290  25.475  1.00  0.02           C
ATOM   4213  CG  GLU   261      56.588  48.587  25.234  1.00  0.01           C
ATOM   4214  CD  GLU   261      56.897  49.983  25.765  1.00  0.02           C
ATOM   4215  OE1 GLU   261      57.879  50.562  25.322  1.00  0.02           O
ATOM   4216  OE2 GLU   261      56.137  50.447  26.607  1.00  0.02           O
ATOM   4217  C   GLU   261      55.669  45.896  25.856  1.00  0.02           C
ATOM   4218  O   GLU   261      56.405  45.153  25.196  1.00  0.02           O
ATOM   4219  H   GLU   261      52.899  47.388  26.108  1.00  0.00           H
ATOM   4220  HA  GLU   261      54.809  46.703  24.054  1.00  0.00           H
ATOM   4221  HB2 GLU   261      54.892  48.465  26.528  1.00  0.00           H
ATOM   4222  HB3 GLU   261      54.514  48.970  24.871  1.00  0.00           H
ATOM   4223  HG2 GLU   261      57.201  47.852  25.756  1.00  0.00           H
ATOM   4224  HG3 GLU   261      56.799  48.547  24.165  1.00  0.00           H
ATOM   4225  N   ARG   262      55.447  45.720  27.149  1.00  0.02           N
ATOM   4226  CA  ARG   262      56.292  44.820  27.937  1.00  0.02           C
ATOM   4227  CB  ARG   262      55.993  45.060  29.412  1.00  0.02           C
ATOM   4228  CG  ARG   262      56.778  44.105  30.302  1.00  0.03           C
ATOM   4229  CD  ARG   262      56.465  44.328  31.778  1.00  0.03           C
ATOM   4230  NE  ARG   262      56.935  45.647  32.226  1.00  0.02           N
ATOM   4231  CZ  ARG   262      57.805  45.801  33.227  1.00  0.03           C
ATOM   4232  NH1 ARG   262      58.259  44.732  33.884  1.00  0.02           N
ATOM   4233  NH2 ARG   262      58.211  47.022  33.580  1.00  0.02           N
ATOM   4234  C   ARG   262      56.032  43.356  27.587  1.00  0.02           C
ATOM   4235  O   ARG   262      56.996  42.639  27.299  1.00  0.02           O
ATOM   4236  H   ARG   262      54.687  46.212  27.597  1.00  0.00           H
ATOM   4237  HA  ARG   262      57.339  45.053  27.743  1.00  0.00           H
ATOM   4238  HB2 ARG   262      56.264  46.085  29.666  1.00  0.00           H
ATOM   4239  HB3 ARG   262      54.927  44.918  29.588  1.00  0.00           H
ATOM   4240  HG2 ARG   262      56.519  43.080  30.036  1.00  0.00           H
ATOM   4241  HG3 ARG   262      57.844  44.258  30.136  1.00  0.00           H
ATOM   4242  HD2 ARG   262      56.959  43.555  32.367  1.00  0.00           H
ATOM   4243  HD3 ARG   262      55.388  44.261  31.930  1.00  0.00           H
ATOM   4244  HE  ARG   262      56.585  46.471  31.757  1.00  0.00           H
ATOM   4245 HH11 ARG   262      58.913  44.847  34.645  1.00  0.00           H
ATOM   4246 HH12 ARG   262      57.948  43.808  33.621  1.00  0.00           H
ATOM   4247 HH21 ARG   262      58.865  47.136  34.341  1.00  0.00           H
ATOM   4248 HH22 ARG   262      57.864  47.832  33.086  1.00  0.00           H
ATOM   4249  N   LEU   263      54.787  43.059  27.247  1.00  0.03           N
ATOM   4250  CA  LEU   263      54.372  41.700  26.877  1.00  0.02           C
ATOM   4251  CB  LEU   263      52.868  41.645  27.138  1.00  0.02           C
ATOM   4252  CG  LEU   263      52.274  40.248  27.041  1.00  0.02           C
ATOM   4253  CD1 LEU   263      53.113  39.234  27.804  1.00  0.02           C
ATOM   4254  CD2 LEU   263      50.837  40.256  27.549  1.00  0.02           C
ATOM   4255  C   LEU   263      54.701  41.349  25.418  1.00  0.02           C
ATOM   4256  O   LEU   263      54.657  40.176  25.029  1.00  0.01           O
ATOM   4257  H   LEU   263      54.096  43.796  27.242  1.00  0.00           H
ATOM   4258  HA  LEU   263      54.871  40.987  27.533  1.00  0.00           H
ATOM   4259  HB2 LEU   263      52.680  42.028  28.141  1.00  0.00           H
ATOM   4260  HB3 LEU   263      52.365  42.290  26.417  1.00  0.00           H
ATOM   4261  HG  LEU   263      52.261  39.957  25.991  1.00  0.00           H
ATOM   4262 HD11 LEU   263      52.494  38.379  28.074  1.00  0.00           H
ATOM   4263 HD12 LEU   263      53.939  38.900  27.176  1.00  0.00           H
ATOM   4264 HD13 LEU   263      53.508  39.696  28.708  1.00  0.00           H
ATOM   4265 HD21 LEU   263      50.420  39.252  27.476  1.00  0.00           H
ATOM   4266 HD22 LEU   263      50.821  40.581  28.589  1.00  0.00           H
ATOM   4267 HD23 LEU   263      50.242  40.942  26.945  1.00  0.00           H
ATOM   4268  N   GLY   264      55.130  42.340  24.655  1.00  0.02           N
ATOM   4269  CA  GLY   264      55.599  42.111  23.289  1.00  0.02           C
ATOM   4270  C   GLY   264      57.119  41.979  23.273  1.00  0.03           C
ATOM   4271  O   GLY   264      57.686  41.320  22.393  1.00  0.01           O
ATOM   4272  H   GLY   264      55.134  43.280  25.025  1.00  0.00           H
ATOM   4273  HA2 GLY   264      55.153  41.194  22.904  1.00  0.00           H
ATOM   4274  HA3 GLY   264      55.302  42.950  22.659  1.00  0.00           H
ATOM   4275  N   LYS   265      57.763  42.604  24.247  1.00  0.01           N
ATOM   4276  CA  LYS   265      59.220  42.515  24.381  1.00  0.02           C
ATOM   4277  CB  LYS   265      59.705  43.769  25.097  1.00  0.02           C
ATOM   4278  CG  LYS   265      59.433  45.023  24.276  1.00  0.03           C
ATOM   4279  CD  LYS   265      59.745  46.280  25.078  1.00  0.02           C
ATOM   4280  CE  LYS   265      61.190  46.289  25.561  1.00  0.02           C
ATOM   4281  NZ  LYS   265      61.467  47.495  26.357  1.00  0.02           N
ATOM   4282  C   LYS   265      59.655  41.285  25.180  1.00  0.02           C
ATOM   4283  O   LYS   265      60.822  40.881  25.107  1.00  0.02           O
ATOM   4284  H   LYS   265      57.239  43.154  24.912  1.00  0.00           H
ATOM   4285  HA  LYS   265      59.669  42.474  23.388  1.00  0.00           H
ATOM   4286  HB2 LYS   265      59.188  43.853  26.053  1.00  0.00           H
ATOM   4287  HB3 LYS   265      60.777  43.685  25.277  1.00  0.00           H
ATOM   4288  HG2 LYS   265      60.057  45.006  23.383  1.00  0.00           H
ATOM   4289  HG3 LYS   265      58.384  45.037  23.980  1.00  0.00           H
ATOM   4290  HD2 LYS   265      59.082  46.322  25.942  1.00  0.00           H
ATOM   4291  HD3 LYS   265      59.572  47.155  24.452  1.00  0.00           H
ATOM   4292  HE2 LYS   265      61.367  45.407  26.176  1.00  0.00           H
ATOM   4293  HE3 LYS   265      61.857  46.266  24.699  1.00  0.00           H
ATOM   4294  HZ1 LYS   265      62.428  47.481  26.667  1.00  0.00           H
ATOM   4295  HZ2 LYS   265      61.308  48.316  25.791  1.00  0.00           H
ATOM   4296  HZ3 LYS   265      60.855  47.516  27.160  1.00  0.00           H
ATOM   4297  N   GLY   266      58.733  40.700  25.924  1.00  0.03           N
ATOM   4298  CA  GLY   266      59.033  39.458  26.641  1.00  0.02           C
ATOM   4299  C   GLY   266      57.884  39.014  27.543  1.00  0.03           C
ATOM   4300  O   GLY   266      56.933  39.763  27.796  1.00  0.02           O
ATOM   4301  H   GLY   266      57.814  41.112  25.999  1.00  0.00           H
ATOM   4302  HA2 GLY   266      59.229  38.672  25.912  1.00  0.00           H
ATOM   4303  HA3 GLY   266      59.925  39.607  27.250  1.00  0.00           H
ATOM   4304  N   PRO   267      57.996  37.783  28.014  1.00  0.03           N
ATOM   4305  CA  PRO   267      57.012  37.217  28.935  1.00  0.02           C
ATOM   4306  CB  PRO   267      57.410  35.785  29.115  1.00  0.01           C
ATOM   4307  CG  PRO   267      58.720  35.537  28.382  1.00  0.02           C
ATOM   4308  CD  PRO   267      59.085  36.852  27.713  1.00  0.02           C
ATOM   4309  C   PRO   267      56.993  37.953  30.271  1.00  0.02           C
ATOM   4310  O   PRO   267      58.017  38.091  30.955  1.00  0.03           O
ATOM   4311  HA  PRO   267      56.022  37.264  28.481  1.00  0.00           H
ATOM   4312  HB2 PRO   267      57.540  35.573  30.176  1.00  0.00           H
ATOM   4313  HB3 PRO   267      56.635  35.137  28.706  1.00  0.00           H
ATOM   4314  HG2 PRO   267      58.592  34.755  27.634  1.00  0.00           H
ATOM   4315  HG3 PRO   267      59.496  35.251  29.092  1.00  0.00           H
ATOM   4316  HD2 PRO   267      60.026  37.230  28.113  1.00  0.00           H
ATOM   4317  HD3 PRO   267      59.168  36.711  26.635  1.00  0.00           H
ATOM   4318  N   VAL   268      55.804  38.388  30.644  1.00  0.02           N
ATOM   4319  CA  VAL   268      55.620  39.101  31.907  1.00  0.02           C
ATOM   4320  CB  VAL   268      54.513  40.132  31.756  1.00  0.03           C
ATOM   4321  CG1 VAL   268      54.432  40.990  33.011  1.00  0.03           C
ATOM   4322  CG2 VAL   268      54.769  41.015  30.545  1.00  0.03           C
ATOM   4323  C   VAL   268      55.272  38.107  33.005  1.00  0.02           C
ATOM   4324  O   VAL   268      54.142  37.612  33.104  1.00  0.01           O
ATOM   4325  H   VAL   268      55.007  38.225  30.046  1.00  0.00           H
ATOM   4326  HA  VAL   268      56.548  39.610  32.168  1.00  0.00           H
ATOM   4327  HB  VAL   268      53.564  39.614  31.621  1.00  0.00           H
ATOM   4328 HG11 VAL   268      55.246  40.725  33.686  1.00  0.00           H
ATOM   4329 HG12 VAL   268      53.477  40.817  33.508  1.00  0.00           H
ATOM   4330 HG13 VAL   268      54.515  42.042  32.738  1.00  0.00           H
ATOM   4331 HG21 VAL   268      54.826  40.397  29.649  1.00  0.00           H
ATOM   4332 HG22 VAL   268      53.955  41.732  30.440  1.00  0.00           H
ATOM   4333 HG23 VAL   268      55.709  41.550  30.678  1.00  0.00           H
ATOM   4334  N   ASN   269      56.292  37.767  33.768  1.00  0.02           N
ATOM   4335  CA  ASN   269      56.153  36.785  34.839  1.00  0.01           C
ATOM   4336  CB  ASN   269      57.509  36.114  35.022  1.00  0.02           C
ATOM   4337  CG  ASN   269      57.995  35.597  33.667  1.00  0.02           C
ATOM   4338  OD1 ASN   269      57.232  34.986  32.908  1.00  0.03           O
ATOM   4339  ND2 ASN   269      59.260  35.842  33.381  1.00  0.01           N
ATOM   4340  C   ASN   269      55.686  37.439  36.134  1.00  0.04           C
ATOM   4341  O   ASN   269      55.919  38.631  36.372  1.00  0.03           O
ATOM   4342  H   ASN   269      57.192  38.197  33.607  1.00  0.00           H
ATOM   4343  HA  ASN   269      55.423  36.033  34.538  1.00  0.00           H
ATOM   4344  HB2 ASN   269      58.224  36.836  35.415  1.00  0.00           H
ATOM   4345  HB3 ASN   269      57.413  35.280  35.717  1.00  0.00           H
ATOM   4346 HD21 ASN   269      59.649  35.528  32.504  1.00  0.00           H
ATOM   4347 HD22 ASN   269      59.839  36.344  34.039  1.00  0.00           H
ATOM   4348  N   TYR   270      54.860  36.707  36.858  1.00  0.02           N
ATOM   4349  CA  TYR   270      54.390  37.147  38.179  1.00  0.03           C
ATOM   4350  CB  TYR   270      52.914  37.511  38.098  1.00  0.02           C
ATOM   4351  CG  TYR   270      52.631  38.762  37.278  1.00  0.02           C
ATOM   4352  CD1 TYR   270      52.171  38.656  35.972  1.00  0.03           C
ATOM   4353  CE1 TYR   270      51.914  39.804  35.233  1.00  0.02           C
ATOM   4354  CZ  TYR   270      52.118  41.050  35.808  1.00  0.01           C
ATOM   4355  OH  TYR   270      51.901  42.187  35.065  1.00  0.03           O
ATOM   4356  CE2 TYR   270      52.574  41.158  37.114  1.00  0.03           C
ATOM   4357  CD2 TYR   270      52.831  40.011  37.850  1.00  0.02           C
ATOM   4358  C   TYR   270      54.584  36.081  39.249  1.00  0.03           C
ATOM   4359  O   TYR   270      54.568  34.875  38.972  1.00  0.03           O
ATOM   4360  H   TYR   270      54.542  35.820  36.494  1.00  0.00           H
ATOM   4361  HA  TYR   270      54.951  38.035  38.469  1.00  0.00           H
ATOM   4362  HB2 TYR   270      52.545  37.674  39.111  1.00  0.00           H
ATOM   4363  HB3 TYR   270      52.371  36.674  37.658  1.00  0.00           H
ATOM   4364  HD1 TYR   270      52.013  37.683  35.531  1.00  0.00           H
ATOM   4365  HE1 TYR   270      51.557  39.727  34.216  1.00  0.00           H
ATOM   4366  HE2 TYR   270      52.728  42.131  37.556  1.00  0.00           H
ATOM   4367  HD2 TYR   270      53.186  40.089  38.867  1.00  0.00           H
ATOM   4368  HH  TYR   270      51.697  41.943  34.159  1.00  0.00           H
ATOM   4369  N   ARG   271      54.730  36.541  40.479  1.00  0.02           N
ATOM   4370  CA  ARG   271      54.915  35.637  41.618  1.00  0.03           C
ATOM   4371  CB  ARG   271      56.073  36.161  42.453  1.00  0.03           C
ATOM   4372  CG  ARG   271      57.371  36.178  41.657  1.00  0.03           C
ATOM   4373  CD  ARG   271      58.490  36.818  42.466  1.00  0.03           C
ATOM   4374  NE  ARG   271      58.600  36.173  43.783  1.00  0.03           N
ATOM   4375  CZ  ARG   271      59.044  36.811  44.867  1.00  0.03           C
ATOM   4376  NH1 ARG   271      59.455  38.077  44.775  1.00  0.02           N
ATOM   4377  NH2 ARG   271      59.104  36.171  46.038  1.00  0.03           N
ATOM   4378  C   ARG   271      53.657  35.566  42.481  1.00  0.02           C
ATOM   4379  O   ARG   271      53.405  36.447  43.309  1.00  0.02           O
ATOM   4380  H   ARG   271      54.714  37.538  40.638  1.00  0.00           H
ATOM   4381  HA  ARG   271      55.157  34.640  41.251  1.00  0.00           H
ATOM   4382  HB2 ARG   271      55.844  37.176  42.779  1.00  0.00           H
ATOM   4383  HB3 ARG   271      56.199  35.524  43.329  1.00  0.00           H
ATOM   4384  HG2 ARG   271      57.221  36.748  40.740  1.00  0.00           H
ATOM   4385  HG3 ARG   271      57.650  35.156  41.403  1.00  0.00           H
ATOM   4386  HD2 ARG   271      59.432  36.704  41.930  1.00  0.00           H
ATOM   4387  HD3 ARG   271      58.277  37.879  42.600  1.00  0.00           H
ATOM   4388  HE  ARG   271      58.327  35.204  43.871  1.00  0.00           H
ATOM   4389 HH11 ARG   271      59.420  38.556  43.887  1.00  0.00           H
ATOM   4390 HH12 ARG   271      59.802  38.556  45.594  1.00  0.00           H
ATOM   4391 HH21 ARG   271      58.803  35.209  46.104  1.00  0.00           H
ATOM   4392 HH22 ARG   271      59.450  36.649  46.858  1.00  0.00           H
ATOM   4393  N   LEU   272      52.895  34.504  42.305  1.00  0.03           N
ATOM   4394  CA  LEU   272      51.665  34.318  43.077  1.00  0.02           C
ATOM   4395  CB  LEU   272      50.698  33.503  42.220  1.00  0.03           C
ATOM   4396  CG  LEU   272      49.342  33.287  42.884  1.00  0.02           C
ATOM   4397  CD1 LEU   272      48.678  34.614  43.232  1.00  0.03           C
ATOM   4398  CD2 LEU   272      48.433  32.462  41.980  1.00  0.02           C
ATOM   4399  C   LEU   272      51.955  33.599  44.395  1.00  0.03           C
ATOM   4400  O   LEU   272      52.507  32.489  44.413  1.00  0.03           O
ATOM   4401  H   LEU   272      53.165  33.807  41.626  1.00  0.00           H
ATOM   4402  HA  LEU   272      51.224  35.292  43.289  1.00  0.00           H
ATOM   4403  HB2 LEU   272      51.146  32.529  42.023  1.00  0.00           H
ATOM   4404  HB3 LEU   272      50.547  34.019  41.272  1.00  0.00           H
ATOM   4405  HG  LEU   272      49.499  32.731  43.808  1.00  0.00           H
ATOM   4406 HD21 LEU   272      48.920  31.517  41.739  1.00  0.00           H
ATOM   4407 HD22 LEU   272      48.237  33.014  41.061  1.00  0.00           H
ATOM   4408 HD23 LEU   272      47.492  32.265  42.493  1.00  0.00           H
ATOM   4409 HD11 LEU   272      49.338  35.193  43.878  1.00  0.00           H
ATOM   4410 HD12 LEU   272      47.738  34.425  43.750  1.00  0.00           H
ATOM   4411 HD13 LEU   272      48.483  35.173  42.317  1.00  0.00           H
ATOM   4412  N   GLN   273      51.652  34.282  45.486  1.00  0.03           N
ATOM   4413  CA  GLN   273      51.781  33.700  46.825  1.00  0.02           C
ATOM   4414  CB  GLN   273      52.730  34.540  47.665  1.00  0.03           C
ATOM   4415  CG  GLN   273      54.162  34.410  47.166  1.00  0.02           C
ATOM   4416  CD  GLN   273      55.091  35.103  48.150  1.00  0.04           C
ATOM   4417  OE1 GLN   273      54.665  35.995  48.888  1.00  0.02           O
ATOM   4418  NE2 GLN   273      56.351  34.712  48.128  1.00  0.02           N
ATOM   4419  C   GLN   273      50.434  33.571  47.533  1.00  0.03           C
ATOM   4420  O   GLN   273      49.412  34.101  47.079  1.00  0.03           O
ATOM   4421  H   GLN   273      51.322  35.232  45.394  1.00  0.00           H
ATOM   4422  HA  GLN   273      52.209  32.703  46.723  1.00  0.00           H
ATOM   4423  HB2 GLN   273      52.426  35.585  47.608  1.00  0.00           H
ATOM   4424  HB3 GLN   273      52.680  34.208  48.702  1.00  0.00           H
ATOM   4425  HG2 GLN   273      54.429  33.356  47.091  1.00  0.00           H
ATOM   4426  HG3 GLN   273      54.251  34.880  46.187  1.00  0.00           H
ATOM   4427 HE21 GLN   273      57.024  35.141  48.747  1.00  0.00           H
ATOM   4428 HE22 GLN   273      56.643  33.984  47.492  1.00  0.00           H
ATOM   4429  N   ILE   274      50.444  32.782  48.594  1.00  0.03           N
ATOM   4430  CA  ILE   274      49.233  32.496  49.375  1.00  0.03           C
ATOM   4431  CB  ILE   274      48.646  31.206  48.799  1.00  0.03           C
ATOM   4432  CG2 ILE   274      49.696  30.102  48.713  1.00  0.02           C
ATOM   4433  CG1 ILE   274      47.429  30.717  49.569  1.00  0.04           C
ATOM   4434  CD1 ILE   274      46.947  29.384  49.006  1.00  0.02           C
ATOM   4435  C   ILE   274      49.516  32.352  50.880  1.00  0.03           C
ATOM   4436  O   ILE   274      50.356  31.550  51.302  1.00  0.02           O
ATOM   4437  H   ILE   274      51.317  32.360  48.878  1.00  0.00           H
ATOM   4438  HA  ILE   274      48.518  33.306  49.227  1.00  0.00           H
ATOM   4439  HB  ILE   274      48.320  31.424  47.782  1.00  0.00           H
ATOM   4440 HG12 ILE   274      47.695  30.589  50.618  1.00  0.00           H
ATOM   4441 HG13 ILE   274      46.630  31.454  49.487  1.00  0.00           H
ATOM   4442 HG21 ILE   274      50.685  30.548  48.604  1.00  0.00           H
ATOM   4443 HG22 ILE   274      49.667  29.501  49.622  1.00  0.00           H
ATOM   4444 HG23 ILE   274      49.487  29.468  47.852  1.00  0.00           H
ATOM   4445 HD11 ILE   274      45.881  29.270  49.203  1.00  0.00           H
ATOM   4446 HD12 ILE   274      47.122  29.360  47.930  1.00  0.00           H
ATOM   4447 HD13 ILE   274      47.494  28.570  49.482  1.00  0.00           H
ATOM   4448  N   GLN   275      48.843  33.159  51.685  1.00  0.02           N
ATOM   4449  CA  GLN   275      48.963  33.017  53.142  1.00  0.02           C
ATOM   4450  CB  GLN   275      48.905  34.373  53.844  1.00  0.03           C
ATOM   4451  CG  GLN   275      47.594  35.114  53.621  1.00  0.02           C
ATOM   4452  CD  GLN   275      47.601  36.435  54.389  1.00  0.02           C
ATOM   4453  OE1 GLN   275      48.529  36.732  55.147  1.00  0.03           O
ATOM   4454  NE2 GLN   275      46.550  37.212  54.192  1.00  0.02           N
ATOM   4455  C   GLN   275      47.878  32.072  53.655  1.00  0.02           C
ATOM   4456  O   GLN   275      46.712  32.132  53.234  1.00  0.03           O
ATOM   4457  H   GLN   275      48.245  33.874  51.296  1.00  0.00           H
ATOM   4458  HA  GLN   275      49.932  32.567  53.358  1.00  0.00           H
ATOM   4459  HB2 GLN   275      49.720  34.992  53.468  1.00  0.00           H
ATOM   4460  HB3 GLN   275      49.045  34.221  54.914  1.00  0.00           H
ATOM   4461  HG2 GLN   275      46.767  34.497  53.972  1.00  0.00           H
ATOM   4462  HG3 GLN   275      47.469  35.315  52.557  1.00  0.00           H
ATOM   4463 HE21 GLN   275      45.816  36.918  53.564  1.00  0.00           H
ATOM   4464 HE22 GLN   275      46.481  38.099  54.669  1.00  0.00           H
ATOM   4465  N   ILE   276      48.308  31.154  54.503  1.00  0.04           N
ATOM   4466  CA  ILE   276      47.432  30.072  54.978  1.00  0.02           C
ATOM   4467  CB  ILE   276      48.146  28.751  54.691  1.00  0.03           C
ATOM   4468  CG2 ILE   276      47.469  27.576  55.386  1.00  0.03           C
ATOM   4469  CG1 ILE   276      48.213  28.493  53.191  1.00  0.03           C
ATOM   4470  CD1 ILE   276      46.815  28.334  52.611  1.00  0.04           C
ATOM   4471  C   ILE   276      47.078  30.176  56.464  1.00  0.03           C
ATOM   4472  O   ILE   276      47.950  30.219  57.342  1.00  0.03           O
ATOM   4473  H   ILE   276      49.262  31.196  54.833  1.00  0.00           H
ATOM   4474  HA  ILE   276      46.508  30.097  54.400  1.00  0.00           H
ATOM   4475  HB  ILE   276      49.166  28.827  55.068  1.00  0.00           H
ATOM   4476 HG12 ILE   276      48.709  29.333  52.705  1.00  0.00           H
ATOM   4477 HG13 ILE   276      48.784  27.583  53.008  1.00  0.00           H
ATOM   4478 HG21 ILE   276      47.860  27.478  56.399  1.00  0.00           H
ATOM   4479 HG22 ILE   276      47.669  26.661  54.829  1.00  0.00           H
ATOM   4480 HG23 ILE   276      46.394  27.749  55.427  1.00  0.00           H
ATOM   4481 HD11 ILE   276      46.809  28.677  51.576  1.00  0.00           H
ATOM   4482 HD12 ILE   276      46.110  28.927  53.194  1.00  0.00           H
ATOM   4483 HD13 ILE   276      46.524  27.284  52.648  1.00  0.00           H
ATOM   4484  N   HIS   277      45.782  30.236  56.720  1.00  0.02           N
ATOM   4485  CA  HIS   277      45.251  30.228  58.085  1.00  0.03           C
ATOM   4486  CB  HIS   277      44.280  31.399  58.214  1.00  0.04           C
ATOM   4487  CG  HIS   277      43.402  31.363  59.448  1.00  0.05           C
ATOM   4488  ND1 HIS   277      43.767  31.660  60.707  1.00  0.03           N
ATOM   4489  CE1 HIS   277      42.712  31.504  61.529  1.00  0.04           C
ATOM   4490  NE2 HIS   277      41.663  31.103  60.777  1.00  0.03           N
ATOM   4491  CD2 HIS   277      42.072  31.016  59.491  1.00  0.03           C
ATOM   4492  C   HIS   277      44.513  28.927  58.388  1.00  0.01           C
ATOM   4493  O   HIS   277      43.453  28.664  57.815  1.00  0.03           O
ATOM   4494  H   HIS   277      45.135  30.289  55.946  1.00  0.00           H
ATOM   4495  HA  HIS   277      46.069  30.355  58.794  1.00  0.00           H
ATOM   4496  HB2 HIS   277      44.862  32.321  58.239  1.00  0.00           H
ATOM   4497  HB3 HIS   277      43.639  31.417  57.333  1.00  0.00           H
ATOM   4498  HE1 HIS   277      42.705  31.669  62.596  1.00  0.00           H
ATOM   4499  HD2 HIS   277      41.463  30.726  58.648  1.00  0.00           H
ATOM   4500  HE2 HIS   277      40.733  30.903  61.117  1.00  0.00           H
ATOM   4501  N   GLU   278      45.066  28.106  59.261  1.00  0.04           N
ATOM   4502  CA  GLU   278      44.318  26.921  59.698  1.00  0.03           C
ATOM   4503  CB  GLU   278      45.276  25.921  60.340  1.00  0.01           C
ATOM   4504  CG  GLU   278      44.569  24.618  60.706  1.00  0.02           C
ATOM   4505  CD  GLU   278      45.554  23.638  61.328  1.00  0.04           C
ATOM   4506  OE1 GLU   278      46.713  24.007  61.457  1.00  0.03           O
ATOM   4507  OE2 GLU   278      45.152  22.510  61.575  1.00  0.04           O
ATOM   4508  C   GLU   278      43.256  27.371  60.697  1.00  0.04           C
ATOM   4509  O   GLU   278      43.560  28.175  61.585  1.00  0.03           O
ATOM   4510  H   GLU   278      45.991  28.290  59.623  1.00  0.00           H
ATOM   4511  HA  GLU   278      43.834  26.459  58.837  1.00  0.00           H
ATOM   4512  HB2 GLU   278      46.080  25.701  59.638  1.00  0.00           H
ATOM   4513  HB3 GLU   278      45.700  26.362  61.242  1.00  0.00           H
ATOM   4514  HG2 GLU   278      44.142  24.176  59.806  1.00  0.00           H
ATOM   4515  HG3 GLU   278      43.771  24.828  61.418  1.00  0.00           H
ATOM   4516  N   ALA   279      42.027  26.911  60.517  1.00  0.03           N
ATOM   4517  CA  ALA   279      40.926  27.337  61.389  1.00  0.02           C
ATOM   4518  CB  ALA   279      39.623  26.758  60.851  1.00  0.03           C
ATOM   4519  C   ALA   279      41.110  26.904  62.843  1.00  0.04           C
ATOM   4520  O   ALA   279      41.139  25.711  63.168  1.00  0.03           O
ATOM   4521  H   ALA   279      41.845  26.258  59.769  1.00  0.00           H
ATOM   4522  HA  ALA   279      40.861  28.425  61.357  1.00  0.00           H
ATOM   4523  HB1 ALA   279      38.796  27.067  61.490  1.00  0.00           H
ATOM   4524  HB2 ALA   279      39.686  25.670  60.840  1.00  0.00           H
ATOM   4525  HB3 ALA   279      39.455  27.122  59.838  1.00  0.00           H
ATOM   4526  N   SER   280      41.275  27.896  63.700  1.00  0.05           N
ATOM   4527  CA  SER   280      41.354  27.669  65.147  1.00  0.02           C
ATOM   4528  CB  SER   280      42.375  28.637  65.739  1.00  0.04           C
ATOM   4529  OG  SER   280      42.089  28.779  67.126  1.00  0.05           O
ATOM   4530  C   SER   280      40.005  27.905  65.811  1.00  0.05           C
ATOM   4531  O   SER   280      39.382  28.955  65.602  1.00  0.05           O
ATOM   4532  H   SER   280      41.349  28.840  63.348  1.00  0.00           H
ATOM   4533  HA  SER   280      41.675  26.645  65.335  1.00  0.00           H
ATOM   4534  HB2 SER   280      42.298  29.605  65.244  1.00  0.00           H
ATOM   4535  HB3 SER   280      43.380  28.236  65.610  1.00  0.00           H
ATOM   4536  HG  SER   280      42.910  28.790  67.623  1.00  0.00           H
ATOM   4537  N   PRO   281      39.681  27.053  66.773  1.00  0.03           N
ATOM   4538  CA  PRO   281      38.442  27.195  67.555  1.00  0.04           C
ATOM   4539  CB  PRO   281      38.338  25.919  68.334  1.00  0.03           C
ATOM   4540  CG  PRO   281      39.620  25.119  68.173  1.00  0.05           C
ATOM   4541  CD  PRO   281      40.480  25.898  67.192  1.00  0.04           C
ATOM   4542  C   PRO   281      38.399  28.401  68.513  1.00  0.04           C
ATOM   4543  O   PRO   281      37.361  28.624  69.143  1.00  0.03           O
ATOM   4544  HA  PRO   281      37.597  27.259  66.869  1.00  0.00           H
ATOM   4545  HB2 PRO   281      38.184  26.149  69.388  1.00  0.00           H
ATOM   4546  HB3 PRO   281      37.496  25.335  67.963  1.00  0.00           H
ATOM   4547  HG2 PRO   281      39.400  24.127  67.779  1.00  0.00           H
ATOM   4548  HG3 PRO   281      40.131  25.035  69.132  1.00  0.00           H
ATOM   4549  HD2 PRO   281      40.727  25.277  66.331  1.00  0.00           H
ATOM   4550  HD3 PRO   281      41.393  26.235  67.683  1.00  0.00           H
ATOM   4551  N   ASP   282      39.466  29.184  68.615  1.00  0.02           N
ATOM   4552  CA  ASP   282      39.447  30.383  69.454  1.00  0.04           C
ATOM   4553  CB  ASP   282      40.827  30.548  70.088  1.00  0.05           C
ATOM   4554  CG  ASP   282      41.278  29.262  70.779  1.00  0.04           C
ATOM   4555  OD1 ASP   282      40.843  29.032  71.898  1.00  0.04           O
ATOM   4556  OD2 ASP   282      41.981  28.491  70.136  1.00  0.05           O
ATOM   4557  C   ASP   282      39.150  31.635  68.624  1.00  0.05           C
ATOM   4558  O   ASP   282      39.045  32.737  69.174  1.00  0.04           O
ATOM   4559  H   ASP   282      40.305  28.948  68.105  1.00  0.00           H
ATOM   4560  HA  ASP   282      38.695  30.273  70.235  1.00  0.00           H
ATOM   4561  HB2 ASP   282      40.786  31.351  70.824  1.00  0.00           H
ATOM   4562  HB3 ASP   282      41.548  30.810  69.313  1.00  0.00           H
ATOM   4563  N   ASP   283      39.026  31.466  67.317  1.00  0.03           N
ATOM   4564  CA  ASP   283      38.905  32.619  66.418  1.00  0.05           C
ATOM   4565  CB  ASP   283      39.278  32.202  65.000  1.00  0.03           C
ATOM   4566  CG  ASP   283      40.716  31.703  64.907  1.00  0.01           C
ATOM   4567  OD1 ASP   283      41.508  32.038  65.779  1.00  0.03           O
ATOM   4568  OD2 ASP   283      40.981  30.919  64.006  1.00  0.02           O
ATOM   4569  C   ASP   283      37.499  33.201  66.370  1.00  0.04           C
ATOM   4570  O   ASP   283      36.496  32.482  66.309  1.00  0.05           O
ATOM   4571  H   ASP   283      39.015  30.532  66.934  1.00  0.00           H
ATOM   4572  HA  ASP   283      39.595  33.395  66.748  1.00  0.00           H
ATOM   4573  HB2 ASP   283      38.608  31.404  64.681  1.00  0.00           H
ATOM   4574  HB3 ASP   283      39.155  33.056  64.334  1.00  0.00           H
ATOM   4575  N   THR   284      37.452  34.521  66.386  1.00  0.04           N
ATOM   4576  CA  THR   284      36.198  35.236  66.136  1.00  0.04           C
ATOM   4577  CB  THR   284      36.304  36.658  66.667  1.00  0.02           C
ATOM   4578  OG1 THR   284      37.135  37.391  65.777  1.00  0.03           O
ATOM   4579  CG2 THR   284      36.901  36.704  68.069  1.00  0.04           C
ATOM   4580  C   THR   284      35.962  35.313  64.634  1.00  0.04           C
ATOM   4581  O   THR   284      36.877  35.051  63.843  1.00  0.03           O
ATOM   4582  H   THR   284      38.294  35.046  66.574  1.00  0.00           H
ATOM   4583  HA  THR   284      35.369  34.718  66.619  1.00  0.00           H
ATOM   4584  HB  THR   284      35.312  37.109  66.685  1.00  0.00           H
ATOM   4585  HG1 THR   284      36.674  38.182  65.487  1.00  0.00           H
ATOM   4586 HG21 THR   284      36.957  37.739  68.407  1.00  0.00           H
ATOM   4587 HG22 THR   284      36.271  36.133  68.751  1.00  0.00           H
ATOM   4588 HG23 THR   284      37.902  36.272  68.052  1.00  0.00           H
ATOM   4589  N   ALA   285      34.831  35.892  64.264  1.00  0.04           N
ATOM   4590  CA  ALA   285      34.474  36.056  62.846  1.00  0.03           C
ATOM   4591  CB  ALA   285      32.974  36.305  62.746  1.00  0.05           C
ATOM   4592  C   ALA   285      35.227  37.182  62.124  1.00  0.03           C
ATOM   4593  O   ALA   285      35.163  37.253  60.891  1.00  0.04           O
ATOM   4594  H   ALA   285      34.196  36.230  64.973  1.00  0.00           H
ATOM   4595  HA  ALA   285      34.695  35.120  62.333  1.00  0.00           H
ATOM   4596  HB1 ALA   285      32.695  36.429  61.700  1.00  0.00           H
ATOM   4597  HB2 ALA   285      32.718  37.209  63.299  1.00  0.00           H
ATOM   4598  HB3 ALA   285      32.436  35.456  63.168  1.00  0.00           H
ATOM   4599  N   THR   286      36.115  37.878  62.824  1.00  0.02           N
ATOM   4600  CA  THR   286      36.894  38.966  62.227  1.00  0.04           C
ATOM   4601  CB  THR   286      37.392  39.851  63.371  1.00  0.03           C
ATOM   4602  OG1 THR   286      36.259  40.267  64.123  1.00  0.03           O
ATOM   4603  CG2 THR   286      38.116  41.101  62.884  1.00  0.02           C
ATOM   4604  C   THR   286      38.065  38.434  61.386  1.00  0.04           C
ATOM   4605  O   THR   286      38.631  39.185  60.586  1.00  0.04           O
ATOM   4606  H   THR   286      36.258  37.651  63.798  1.00  0.00           H
ATOM   4607  HA  THR   286      36.240  39.556  61.585  1.00  0.00           H
ATOM   4608  HB  THR   286      38.059  39.273  64.011  1.00  0.00           H
ATOM   4609 HG21 THR   286      38.445  41.688  63.741  1.00  0.00           H
ATOM   4610 HG22 THR   286      37.439  41.698  62.274  1.00  0.00           H
ATOM   4611 HG23 THR   286      38.981  40.811  62.288  1.00  0.00           H
ATOM   4612  HG1 THR   286      35.806  39.496  64.471  1.00  0.00           H
ATOM   4613  N   ILE   287      38.256  37.122  61.374  1.00  0.02           N
ATOM   4614  CA  ILE   287      39.243  36.505  60.478  1.00  0.03           C
ATOM   4615  CB  ILE   287      39.552  35.102  60.996  1.00  0.04           C
ATOM   4616  CG2 ILE   287      40.205  35.173  62.372  1.00  0.03           C
ATOM   4617  CG1 ILE   287      38.285  34.253  61.050  1.00  0.03           C
ATOM   4618  CD1 ILE   287      38.570  32.828  61.504  1.00  0.02           C
ATOM   4619  C   ILE   287      38.740  36.405  59.028  1.00  0.03           C
ATOM   4620  O   ILE   287      39.525  36.079  58.129  1.00  0.03           O
ATOM   4621  H   ILE   287      37.713  36.536  61.992  1.00  0.00           H
ATOM   4622  HA  ILE   287      40.157  37.098  60.496  1.00  0.00           H
ATOM   4623  HB  ILE   287      40.253  34.629  60.308  1.00  0.00           H
ATOM   4624 HG12 ILE   287      37.585  34.711  61.748  1.00  0.00           H
ATOM   4625 HG13 ILE   287      37.832  34.226  60.059  1.00  0.00           H
ATOM   4626 HG21 ILE   287      41.107  35.782  62.316  1.00  0.00           H
ATOM   4627 HG22 ILE   287      40.466  34.168  62.702  1.00  0.00           H
ATOM   4628 HG23 ILE   287      39.509  35.620  63.082  1.00  0.00           H
ATOM   4629 HD11 ILE   287      37.842  32.151  61.057  1.00  0.00           H
ATOM   4630 HD12 ILE   287      38.499  32.772  62.590  1.00  0.00           H
ATOM   4631 HD13 ILE   287      39.574  32.541  61.191  1.00  0.00           H
ATOM   4632  N   PHE   288      37.474  36.727  58.793  1.00  0.02           N
ATOM   4633  CA  PHE   288      36.927  36.732  57.434  1.00  0.04           C
ATOM   4634  CB  PHE   288      35.533  36.114  57.482  1.00  0.04           C
ATOM   4635  CG  PHE   288      35.460  34.703  58.067  1.00  0.02           C
ATOM   4636  CD1 PHE   288      34.449  34.387  58.966  1.00  0.03           C
ATOM   4637  CE1 PHE   288      34.369  33.108  59.501  1.00  0.02           C
ATOM   4638  CZ  PHE   288      35.301  32.143  59.137  1.00  0.03           C
ATOM   4639  CE2 PHE   288      36.311  32.459  58.239  1.00  0.03           C
ATOM   4640  CD2 PHE   288      36.391  33.738  57.704  1.00  0.03           C
ATOM   4641  C   PHE   288      36.822  38.159  56.897  1.00  0.04           C
ATOM   4642  O   PHE   288      36.466  38.374  55.731  1.00  0.02           O
ATOM   4643  H   PHE   288      36.875  36.974  59.568  1.00  0.00           H
ATOM   4644  HA  PHE   288      37.567  36.141  56.779  1.00  0.00           H
ATOM   4645  HB2 PHE   288      34.899  36.762  58.087  1.00  0.00           H
ATOM   4646  HB3 PHE   288      35.132  36.088  56.469  1.00  0.00           H
ATOM   4647  HD1 PHE   288      33.725  35.137  59.249  1.00  0.00           H
ATOM   4648  HE1 PHE   288      33.583  32.863  60.200  1.00  0.00           H
ATOM   4649  HZ  PHE   288      35.239  31.148  59.553  1.00  0.00           H
ATOM   4650  HE2 PHE   288      37.035  31.710  57.956  1.00  0.00           H
ATOM   4651  HD2 PHE   288      37.177  33.983  57.005  1.00  0.00           H
ATOM   4652  N   HIS   289      37.137  39.114  57.758  1.00  0.04           N
ATOM   4653  CA  HIS   289      37.008  40.544  57.455  1.00  0.03           C
ATOM   4654  CB  HIS   289      37.221  41.243  58.802  1.00  0.02           C
ATOM   4655  CG  HIS   289      37.057  42.747  58.918  1.00  0.02           C
ATOM   4656  ND1 HIS   289      36.671  43.408  60.026  1.00  0.03           N
ATOM   4657  CE1 HIS   289      36.650  44.731  59.775  1.00  0.03           C
ATOM   4658  NE2 HIS   289      37.043  44.910  58.498  1.00  0.03           N
ATOM   4659  CD2 HIS   289      37.294  43.698  57.958  1.00  0.03           C
ATOM   4660  C   HIS   289      38.067  40.959  56.440  1.00  0.03           C
ATOM   4661  O   HIS   289      39.226  41.128  56.825  1.00  0.03           O
ATOM   4662  H   HIS   289      37.483  38.845  58.668  1.00  0.00           H
ATOM   4663  HA  HIS   289      36.011  40.760  57.071  1.00  0.00           H
ATOM   4664  HB2 HIS   289      38.239  41.014  59.116  1.00  0.00           H
ATOM   4665  HB3 HIS   289      36.544  40.783  59.521  1.00  0.00           H
ATOM   4666  HE1 HIS   289      36.369  45.508  60.471  1.00  0.00           H
ATOM   4667  HD2 HIS   289      37.624  43.510  56.947  1.00  0.00           H
ATOM   4668  HE2 HIS   289      37.134  45.798  58.026  1.00  0.00           H
ATOM   4669  N   ALA   290      37.616  41.407  55.275  1.00  0.03           N
ATOM   4670  CA  ALA   290      38.505  41.718  54.132  1.00  0.04           C
ATOM   4671  CB  ALA   290      37.641  41.825  52.880  1.00  0.02           C
ATOM   4672  C   ALA   290      39.377  42.981  54.242  1.00  0.01           C
ATOM   4673  O   ALA   290      40.158  43.275  53.327  1.00  0.01           O
ATOM   4674  H   ALA   290      36.621  41.542  55.163  1.00  0.00           H
ATOM   4675  HA  ALA   290      39.174  40.868  53.997  1.00  0.00           H
ATOM   4676  HB1 ALA   290      38.272  42.054  52.021  1.00  0.00           H
ATOM   4677  HB2 ALA   290      36.906  42.619  53.013  1.00  0.00           H
ATOM   4678  HB3 ALA   290      37.127  40.879  52.711  1.00  0.00           H
ATOM   4679  N   GLY   291      39.263  43.693  55.349  1.00  0.02           N
ATOM   4680  CA  GLY   291      40.122  44.840  55.646  1.00  0.03           C
ATOM   4681  C   GLY   291      41.140  44.479  56.734  1.00  0.03           C
ATOM   4682  O   GLY   291      42.228  45.061  56.796  1.00  0.03           O
ATOM   4683  H   GLY   291      38.553  43.435  56.019  1.00  0.00           H
ATOM   4684  HA2 GLY   291      39.506  45.670  55.992  1.00  0.00           H
ATOM   4685  HA3 GLY   291      40.652  45.138  54.741  1.00  0.00           H
ATOM   4686  N   ILE   292      40.811  43.487  57.545  1.00  0.03           N
ATOM   4687  CA  ILE   292      41.709  43.076  58.631  1.00  0.03           C
ATOM   4688  CB  ILE   292      40.884  42.527  59.797  1.00  0.04           C
ATOM   4689  CG2 ILE   292      41.748  41.740  60.779  1.00  0.02           C
ATOM   4690  CG1 ILE   292      40.185  43.658  60.535  1.00  0.02           C
ATOM   4691  CD1 ILE   292      41.198  44.570  61.215  1.00  0.03           C
ATOM   4692  C   ILE   292      42.711  42.038  58.140  1.00  0.03           C
ATOM   4693  O   ILE   292      42.377  40.871  57.907  1.00  0.04           O
ATOM   4694  H   ILE   292      39.932  43.007  57.415  1.00  0.00           H
ATOM   4695  HA  ILE   292      42.258  43.952  58.977  1.00  0.00           H
ATOM   4696  HB  ILE   292      40.124  41.857  59.395  1.00  0.00           H
ATOM   4697 HG12 ILE   292      39.522  43.235  61.290  1.00  0.00           H
ATOM   4698 HG13 ILE   292      39.597  44.240  59.826  1.00  0.00           H
ATOM   4699 HG21 ILE   292      41.834  40.707  60.441  1.00  0.00           H
ATOM   4700 HG22 ILE   292      41.287  41.762  61.767  1.00  0.00           H
ATOM   4701 HG23 ILE   292      42.740  42.189  60.831  1.00  0.00           H
ATOM   4702 HD11 ILE   292      41.729  44.013  61.987  1.00  0.00           H
ATOM   4703 HD12 ILE   292      40.679  45.414  61.669  1.00  0.00           H
ATOM   4704 HD13 ILE   292      41.911  44.936  60.476  1.00  0.00           H
ATOM   4705  N   MET   293      43.934  42.502  57.950  1.00  0.02           N
ATOM   4706  CA  MET   293      45.031  41.611  57.566  1.00  0.03           C
ATOM   4707  CB  MET   293      46.272  42.447  57.281  1.00  0.03           C
ATOM   4708  CG  MET   293      46.131  43.192  55.964  1.00  0.03           C
ATOM   4709  SD  MET   293      45.927  42.111  54.531  1.00  0.47           S
ATOM   4710  CE  MET   293      47.495  41.214  54.615  1.00  0.76           C
ATOM   4711  C   MET   293      45.347  40.604  58.661  1.00  0.02           C
ATOM   4712  O   MET   293      45.317  40.919  59.857  1.00  0.02           O
ATOM   4713  H   MET   293      44.115  43.488  58.072  1.00  0.00           H
ATOM   4714  HA  MET   293      44.750  41.073  56.660  1.00  0.00           H
ATOM   4715  HB2 MET   293      46.409  43.168  58.086  1.00  0.00           H
ATOM   4716  HB3 MET   293      47.143  41.793  57.232  1.00  0.00           H
ATOM   4717  HG2 MET   293      47.026  43.796  55.814  1.00  0.00           H
ATOM   4718  HG3 MET   293      45.268  43.855  56.028  1.00  0.00           H
ATOM   4719  HE1 MET   293      47.547  40.494  53.798  1.00  0.00           H
ATOM   4720  HE2 MET   293      48.322  41.919  54.530  1.00  0.00           H
ATOM   4721  HE3 MET   293      47.562  40.688  55.567  1.00  0.00           H
ATOM   4722  N   TRP   294      45.606  39.382  58.230  1.00  0.03           N
ATOM   4723  CA  TRP   294      46.039  38.330  59.152  1.00  0.03           C
ATOM   4724  CB  TRP   294      46.023  36.978  58.445  1.00  0.04           C
ATOM   4725  CG  TRP   294      44.656  36.451  58.039  1.00  0.03           C
ATOM   4726  CD1 TRP   294      43.428  36.856  58.513  1.00  0.03           C
ATOM   4727  NE1 TRP   294      42.467  36.138  57.880  1.00  0.03           N
ATOM   4728  CE2 TRP   294      43.003  35.263  57.013  1.00  0.03           C
ATOM   4729  CZ2 TRP   294      42.444  34.338  56.143  1.00  0.04           C
ATOM   4730  CH2 TRP   294      43.271  33.550  55.351  1.00  0.05           C
ATOM   4731  CZ3 TRP   294      44.652  33.683  55.428  1.00  0.03           C
ATOM   4732  CE3 TRP   294      45.220  34.609  56.294  1.00  0.04           C
ATOM   4733  CD2 TRP   294      44.401  35.402  57.081  1.00  0.03           C
ATOM   4734  C   TRP   294      47.450  38.632  59.639  1.00  0.02           C
ATOM   4735  O   TRP   294      48.151  39.478  59.065  1.00  0.03           O
ATOM   4736  H   TRP   294      45.504  39.170  57.248  1.00  0.00           H
ATOM   4737  HA  TRP   294      45.362  38.298  60.006  1.00  0.00           H
ATOM   4738  HB2 TRP   294      46.627  37.068  57.542  1.00  0.00           H
ATOM   4739  HB3 TRP   294      46.493  36.244  59.100  1.00  0.00           H
ATOM   4740  HD1 TRP   294      43.259  37.616  59.261  1.00  0.00           H
ATOM   4741  HZ2 TRP   294      41.371  34.231  56.081  1.00  0.00           H
ATOM   4742  HH2 TRP   294      42.838  32.830  54.672  1.00  0.00           H
ATOM   4743  HZ3 TRP   294      45.287  33.064  54.812  1.00  0.00           H
ATOM   4744  HE3 TRP   294      46.294  34.710  56.353  1.00  0.00           H
ATOM   4745  HE1 TRP   294      41.476  36.247  58.040  1.00  0.00           H
ATOM   4746  N   ASN   295      47.806  38.058  60.774  1.00  0.03           N
ATOM   4747  CA  ASN   295      49.165  38.237  61.285  1.00  0.03           C
ATOM   4748  CB  ASN   295      49.239  37.704  62.713  1.00  0.03           C
ATOM   4749  CG  ASN   295      50.662  37.855  63.235  1.00  0.03           C
ATOM   4750  OD1 ASN   295      51.524  37.011  62.953  1.00  0.04           O
ATOM   4751  ND2 ASN   295      50.922  38.970  63.892  1.00  0.40           N
ATOM   4752  C   ASN   295      50.149  37.497  60.383  1.00  0.04           C
ATOM   4753  O   ASN   295      50.262  36.269  60.458  1.00  0.04           O
ATOM   4754  H   ASN   295      47.142  37.497  61.288  1.00  0.00           H
ATOM   4755  HA  ASN   295      49.410  39.299  61.286  1.00  0.00           H
ATOM   4756  HB2 ASN   295      48.958  36.651  62.723  1.00  0.00           H
ATOM   4757  HB3 ASN   295      48.557  38.269  63.348  1.00  0.00           H
ATOM   4758 HD21 ASN   295      50.186  39.642  64.058  1.00  0.00           H
ATOM   4759 HD22 ASN   295      51.857  39.151  64.229  1.00  0.00           H
ATOM   4760  N   LYS   296      51.035  38.262  59.765  1.00  0.02           N
ATOM   4761  CA  LYS   296      51.950  37.732  58.739  1.00  0.03           C
ATOM   4762  CB  LYS   296      52.487  38.933  57.973  1.00  0.03           C
ATOM   4763  CG  LYS   296      51.348  39.831  57.507  1.00  0.04           C
ATOM   4764  CD  LYS   296      51.875  41.113  56.874  1.00  0.04           C
ATOM   4765  CE  LYS   296      50.737  42.060  56.508  1.00  0.02           C
ATOM   4766  NZ  LYS   296      51.258  43.307  55.927  1.00  0.03           N
ATOM   4767  C   LYS   296      53.134  36.921  59.280  1.00  0.03           C
ATOM   4768  O   LYS   296      53.825  36.253  58.502  1.00  0.02           O
ATOM   4769  H   LYS   296      51.085  39.242  60.005  1.00  0.00           H
ATOM   4770  HA  LYS   296      51.381  37.105  58.053  1.00  0.00           H
ATOM   4771  HB2 LYS   296      53.149  39.504  58.623  1.00  0.00           H
ATOM   4772  HB3 LYS   296      53.048  38.585  57.106  1.00  0.00           H
ATOM   4773  HG2 LYS   296      50.726  40.088  58.364  1.00  0.00           H
ATOM   4774  HG3 LYS   296      50.745  39.293  56.776  1.00  0.00           H
ATOM   4775  HD2 LYS   296      52.538  41.611  57.581  1.00  0.00           H
ATOM   4776  HD3 LYS   296      52.436  40.863  55.973  1.00  0.00           H
ATOM   4777  HE2 LYS   296      50.166  42.296  57.406  1.00  0.00           H
ATOM   4778  HE3 LYS   296      50.083  41.573  55.785  1.00  0.00           H
ATOM   4779  HZ1 LYS   296      50.488  43.917  55.693  1.00  0.00           H
ATOM   4780  HZ2 LYS   296      51.785  43.095  55.092  1.00  0.00           H
ATOM   4781  HZ3 LYS   296      51.859  43.765  56.597  1.00  0.00           H
ATOM   4782  N   GLU   297      53.289  36.870  60.594  1.00  0.03           N
ATOM   4783  CA  GLU   297      54.376  36.102  61.200  1.00  0.02           C
ATOM   4784  CB  GLU   297      54.718  36.760  62.531  1.00  0.03           C
ATOM   4785  CG  GLU   297      54.983  38.249  62.361  1.00  0.03           C
ATOM   4786  CD  GLU   297      54.947  38.939  63.721  1.00  0.03           C
ATOM   4787  OE1 GLU   297      56.007  39.161  64.284  1.00  0.03           O
ATOM   4788  OE2 GLU   297      53.854  39.329  64.119  1.00  0.03           O
ATOM   4789  C   GLU   297      53.896  34.680  61.471  1.00  0.03           C
ATOM   4790  O   GLU   297      54.681  33.726  61.450  1.00  0.02           O
ATOM   4791  H   GLU   297      52.644  37.371  61.189  1.00  0.00           H
ATOM   4792  HA  GLU   297      55.247  36.092  60.545  1.00  0.00           H
ATOM   4793  HB2 GLU   297      55.609  36.286  62.943  1.00  0.00           H
ATOM   4794  HB3 GLU   297      53.887  36.621  63.223  1.00  0.00           H
ATOM   4795  HG2 GLU   297      55.964  38.392  61.909  1.00  0.00           H
ATOM   4796  HG3 GLU   297      54.219  38.682  61.715  1.00  0.00           H
ATOM   4797  N   THR   298      52.596  34.560  61.676  1.00  0.03           N
ATOM   4798  CA  THR   298      51.975  33.251  61.880  1.00  0.02           C
ATOM   4799  CB  THR   298      50.896  33.366  62.954  1.00  0.02           C
ATOM   4800  OG1 THR   298      49.905  34.285  62.514  1.00  0.03           O
ATOM   4801  CG2 THR   298      51.467  33.878  64.272  1.00  0.05           C
ATOM   4802  C   THR   298      51.355  32.746  60.585  1.00  0.03           C
ATOM   4803  O   THR   298      51.050  31.554  60.458  1.00  0.04           O
ATOM   4804  H   THR   298      52.019  35.389  61.692  1.00  0.00           H
ATOM   4805  HA  THR   298      52.735  32.543  62.212  1.00  0.00           H
ATOM   4806  HB  THR   298      50.439  32.390  63.113  1.00  0.00           H
ATOM   4807 HG21 THR   298      50.669  33.947  65.012  1.00  0.00           H
ATOM   4808 HG22 THR   298      52.234  33.190  64.627  1.00  0.00           H
ATOM   4809 HG23 THR   298      51.906  34.864  64.119  1.00  0.00           H
ATOM   4810  HG1 THR   298      49.532  33.981  61.684  1.00  0.00           H
ATOM   4811  N   HIS   299      51.151  33.654  59.644  1.00  0.04           N
ATOM   4812  CA  HIS   299      50.650  33.273  58.316  1.00  0.04           C
ATOM   4813  CB  HIS   299      49.260  33.875  58.127  1.00  0.03           C
ATOM   4814  CG  HIS   299      48.298  33.526  59.240  1.00  0.02           C
ATOM   4815  ND1 HIS   299      47.902  32.292  59.595  1.00  0.03           N
ATOM   4816  CE1 HIS   299      47.057  32.376  60.641  1.00  0.02           C
ATOM   4817  NE2 HIS   299      46.909  33.686  60.942  1.00  0.02           N
ATOM   4818  CD2 HIS   299      47.667  34.407  60.086  1.00  0.02           C
ATOM   4819  C   HIS   299      51.564  33.804  57.215  1.00  0.03           C
ATOM   4820  O   HIS   299      51.231  34.804  56.569  1.00  0.04           O
ATOM   4821  H   HIS   299      51.343  34.626  59.842  1.00  0.00           H
ATOM   4822  HA  HIS   299      50.589  32.187  58.247  1.00  0.00           H
ATOM   4823  HB2 HIS   299      48.849  33.507  57.187  1.00  0.00           H
ATOM   4824  HB3 HIS   299      49.352  34.960  58.069  1.00  0.00           H
ATOM   4825  HE1 HIS   299      46.584  31.548  61.147  1.00  0.00           H
ATOM   4826  HD2 HIS   299      47.760  35.483  60.070  1.00  0.00           H
ATOM   4827  HE2 HIS   299      46.331  34.062  61.680  1.00  0.00           H
ATOM   4828  N   PRO   300      52.662  33.110  56.962  1.00  0.03           N
ATOM   4829  CA  PRO   300      53.588  33.538  55.916  1.00  0.03           C
ATOM   4830  CB  PRO   300      54.815  32.703  56.109  1.00  0.02           C
ATOM   4831  CG  PRO   300      54.528  31.630  57.148  1.00  0.03           C
ATOM   4832  CD  PRO   300      53.100  31.870  57.610  1.00  0.02           C
ATOM   4833  C   PRO   300      52.991  33.332  54.528  1.00  0.03           C
ATOM   4834  O   PRO   300      52.119  32.477  54.320  1.00  0.02           O
ATOM   4835  HA  PRO   300      53.836  34.590  56.055  1.00  0.00           H
ATOM   4836  HB2 PRO   300      55.635  33.333  56.452  1.00  0.00           H
ATOM   4837  HB3 PRO   300      55.088  32.232  55.165  1.00  0.00           H
ATOM   4838  HG2 PRO   300      54.622  30.639  56.705  1.00  0.00           H
ATOM   4839  HG3 PRO   300      55.215  31.730  57.989  1.00  0.00           H
ATOM   4840  HD2 PRO   300      53.067  31.979  58.694  1.00  0.00           H
ATOM   4841  HD3 PRO   300      52.463  31.042  57.299  1.00  0.00           H
ATOM   4842  N   TRP   301      53.414  34.186  53.616  1.00  0.02           N
ATOM   4843  CA  TRP   301      53.015  34.071  52.214  1.00  0.03           C
ATOM   4844  CB  TRP   301      53.192  35.425  51.546  1.00  0.02           C
ATOM   4845  CG  TRP   301      52.235  36.487  52.042  1.00  0.02           C
ATOM   4846  CD1 TRP   301      52.452  37.416  53.036  1.00  0.03           C
ATOM   4847  NE1 TRP   301      51.340  38.184  53.157  1.00  0.03           N
ATOM   4848  CE2 TRP   301      50.394  37.810  52.274  1.00  0.03           C
ATOM   4849  CZ2 TRP   301      49.129  38.297  51.989  1.00  0.03           C
ATOM   4850  CH2 TRP   301      48.361  37.689  51.002  1.00  0.03           C
ATOM   4851  CZ3 TRP   301      48.861  36.602  50.296  1.00  0.02           C
ATOM   4852  CE3 TRP   301      50.136  36.119  50.561  1.00  0.02           C
ATOM   4853  CD2 TRP   301      50.902  36.723  51.545  1.00  0.03           C
ATOM   4854  C   TRP   301      53.853  33.018  51.498  1.00  0.03           C
ATOM   4855  O   TRP   301      55.002  33.246  51.103  1.00  0.03           O
ATOM   4856  H   TRP   301      54.029  34.938  53.893  1.00  0.00           H
ATOM   4857  HA  TRP   301      51.965  33.784  52.165  1.00  0.00           H
ATOM   4858  HB2 TRP   301      54.210  35.768  51.731  1.00  0.00           H
ATOM   4859  HB3 TRP   301      53.054  35.305  50.471  1.00  0.00           H
ATOM   4860  HD1 TRP   301      53.355  37.516  53.620  1.00  0.00           H
ATOM   4861  HZ2 TRP   301      48.740  39.146  52.532  1.00  0.00           H
ATOM   4862  HH2 TRP   301      47.372  38.063  50.783  1.00  0.00           H
ATOM   4863  HZ3 TRP   301      48.255  36.130  49.537  1.00  0.00           H
ATOM   4864  HE3 TRP   301      50.527  35.280  50.005  1.00  0.00           H
ATOM   4865  HE1 TRP   301      51.235  38.937  53.822  1.00  0.00           H
ATOM   4866  N   PHE   302      53.247  31.857  51.341  1.00  0.03           N
ATOM   4867  CA  PHE   302      53.908  30.721  50.706  1.00  0.03           C
ATOM   4868  CB  PHE   302      53.150  29.464  51.107  1.00  0.04           C
ATOM   4869  CG  PHE   302      53.090  29.218  52.611  1.00  0.04           C
ATOM   4870  CD1 PHE   302      51.860  29.097  53.244  1.00  0.03           C
ATOM   4871  CE1 PHE   302      51.802  28.868  54.611  1.00  0.04           C
ATOM   4872  CZ  PHE   302      52.974  28.756  55.347  1.00  0.02           C
ATOM   4873  CE2 PHE   302      54.204  28.877  54.714  1.00  0.02           C
ATOM   4874  CD2 PHE   302      54.263  29.108  53.347  1.00  0.04           C
ATOM   4875  C   PHE   302      53.882  30.859  49.194  1.00  0.03           C
ATOM   4876  O   PHE   302      52.932  31.411  48.631  1.00  0.02           O
ATOM   4877  H   PHE   302      52.298  31.751  51.670  1.00  0.00           H
ATOM   4878  HA  PHE   302      54.940  30.655  51.052  1.00  0.00           H
ATOM   4879  HB2 PHE   302      52.129  29.548  50.734  1.00  0.00           H
ATOM   4880  HB3 PHE   302      53.624  28.605  50.632  1.00  0.00           H
ATOM   4881  HD1 PHE   302      50.948  29.181  52.672  1.00  0.00           H
ATOM   4882  HE1 PHE   302      50.845  28.777  55.103  1.00  0.00           H
ATOM   4883  HZ  PHE   302      52.929  28.575  56.411  1.00  0.00           H
ATOM   4884  HE2 PHE   302      55.116  28.791  55.286  1.00  0.00           H
ATOM   4885  HD2 PHE   302      55.220  29.202  52.856  1.00  0.00           H
ATOM   4886  N   ASP   303      54.945  30.423  48.544  1.00  0.03           N
ATOM   4887  CA  ASP   303      54.960  30.447  47.077  1.00  0.03           C
ATOM   4888  CB  ASP   303      56.358  30.127  46.566  1.00  0.03           C
ATOM   4889  CG  ASP   303      57.313  31.245  46.965  1.00  0.03           C
ATOM   4890  OD1 ASP   303      57.097  32.360  46.507  1.00  0.02           O
ATOM   4891  OD2 ASP   303      58.135  31.004  47.835  1.00  0.01           O
ATOM   4892  C   ASP   303      53.962  29.440  46.525  1.00  0.03           C
ATOM   4893  O   ASP   303      53.930  28.276  46.946  1.00  0.03           O
ATOM   4894  H   ASP   303      55.744  30.075  49.054  1.00  0.00           H
ATOM   4895  HA  ASP   303      54.680  31.444  46.737  1.00  0.00           H
ATOM   4896  HB2 ASP   303      56.336  30.038  45.480  1.00  0.00           H
ATOM   4897  HB3 ASP   303      56.697  29.187  47.001  1.00  0.00           H
ATOM   4898  N   LEU   304      53.117  29.926  45.631  1.00  0.03           N
ATOM   4899  CA  LEU   304      52.080  29.096  45.028  1.00  0.01           C
ATOM   4900  CB  LEU   304      50.753  29.835  45.158  1.00  0.03           C
ATOM   4901  CG  LEU   304      49.591  29.025  44.595  1.00  0.03           C
ATOM   4902  CD1 LEU   304      49.410  27.732  45.373  1.00  0.03           C
ATOM   4903  CD2 LEU   304      48.304  29.836  44.623  1.00  0.02           C
ATOM   4904  C   LEU   304      52.367  28.837  43.553  1.00  0.02           C
ATOM   4905  O   LEU   304      52.461  27.674  43.139  1.00  0.02           O
ATOM   4906  H   LEU   304      53.192  30.896  45.359  1.00  0.00           H
ATOM   4907  HA  LEU   304      52.020  28.146  45.559  1.00  0.00           H
ATOM   4908  HB2 LEU   304      50.564  30.035  46.213  1.00  0.00           H
ATOM   4909  HB3 LEU   304      50.819  30.782  44.622  1.00  0.00           H
ATOM   4910  HG  LEU   304      49.817  28.774  43.559  1.00  0.00           H
ATOM   4911 HD21 LEU   304      48.444  30.760  44.063  1.00  0.00           H
ATOM   4912 HD22 LEU   304      48.046  30.073  45.655  1.00  0.00           H
ATOM   4913 HD23 LEU   304      47.499  29.256  44.171  1.00  0.00           H
ATOM   4914 HD11 LEU   304      50.337  27.159  45.347  1.00  0.00           H
ATOM   4915 HD12 LEU   304      48.608  27.147  44.923  1.00  0.00           H
ATOM   4916 HD13 LEU   304      49.155  27.963  46.407  1.00  0.00           H
ATOM   4917  N   ALA   305      52.594  29.895  42.792  1.00  0.02           N
ATOM   4918  CA  ALA   305      52.743  29.717  41.341  1.00  0.03           C
ATOM   4919  CB  ALA   305      51.350  29.568  40.742  1.00  0.03           C
ATOM   4920  C   ALA   305      53.458  30.848  40.606  1.00  0.01           C
ATOM   4921  O   ALA   305      53.351  32.027  40.961  1.00  0.03           O
ATOM   4922  H   ALA   305      52.664  30.815  43.204  1.00  0.00           H
ATOM   4923  HA  ALA   305      53.293  28.792  41.164  1.00  0.00           H
ATOM   4924  HB1 ALA   305      51.072  30.491  40.233  1.00  0.00           H
ATOM   4925  HB2 ALA   305      51.348  28.744  40.028  1.00  0.00           H
ATOM   4926  HB3 ALA   305      50.633  29.362  41.537  1.00  0.00           H
ATOM   4927  N   LYS   306      54.138  30.469  39.539  1.00  0.03           N
ATOM   4928  CA  LYS   306      54.738  31.448  38.627  1.00  0.02           C
ATOM   4929  CB  LYS   306      56.087  30.936  38.138  1.00  0.03           C
ATOM   4930  CG  LYS   306      56.719  31.933  37.172  1.00  0.02           C
ATOM   4931  CD  LYS   306      58.023  31.414  36.581  1.00  0.02           C
ATOM   4932  CE  LYS   306      58.594  32.411  35.578  1.00  0.03           C
ATOM   4933  NZ  LYS   306      59.845  31.912  34.985  1.00  0.02           N
ATOM   4934  C   LYS   306      53.819  31.676  37.428  1.00  0.03           C
ATOM   4935  O   LYS   306      53.617  30.783  36.597  1.00  0.02           O
ATOM   4936  H   LYS   306      54.247  29.483  39.347  1.00  0.00           H
ATOM   4937  HA  LYS   306      54.881  32.391  39.155  1.00  0.00           H
ATOM   4938  HB2 LYS   306      56.749  30.796  38.993  1.00  0.00           H
ATOM   4939  HB3 LYS   306      55.948  29.981  37.631  1.00  0.00           H
ATOM   4940  HG2 LYS   306      56.921  32.861  37.708  1.00  0.00           H
ATOM   4941  HG3 LYS   306      56.018  32.136  36.362  1.00  0.00           H
ATOM   4942  HD2 LYS   306      58.744  31.262  37.384  1.00  0.00           H
ATOM   4943  HD3 LYS   306      57.838  30.465  36.079  1.00  0.00           H
ATOM   4944  HE2 LYS   306      57.865  32.574  34.784  1.00  0.00           H
ATOM   4945  HE3 LYS   306      58.790  33.356  36.084  1.00  0.00           H
ATOM   4946  HZ1 LYS   306      60.200  32.590  34.326  1.00  0.00           H
ATOM   4947  HZ2 LYS   306      60.527  31.763  35.715  1.00  0.00           H
ATOM   4948  HZ3 LYS   306      59.667  31.040  34.507  1.00  0.00           H
ATOM   4949  N   VAL   307      53.286  32.880  37.341  1.00  0.02           N
ATOM   4950  CA  VAL   307      52.379  33.240  36.245  1.00  0.03           C
ATOM   4951  CB  VAL   307      51.384  34.262  36.785  1.00  0.02           C
ATOM   4952  CG1 VAL   307      50.342  34.640  35.736  1.00  0.02           C
ATOM   4953  CG2 VAL   307      50.705  33.751  38.050  1.00  0.03           C
ATOM   4954  C   VAL   307      53.159  33.848  35.082  1.00  0.02           C
ATOM   4955  O   VAL   307      53.409  35.057  35.064  1.00  0.03           O
ATOM   4956  H   VAL   307      53.507  33.570  38.045  1.00  0.00           H
ATOM   4957  HA  VAL   307      51.845  32.353  35.904  1.00  0.00           H
ATOM   4958  HB  VAL   307      51.939  35.164  37.045  1.00  0.00           H
ATOM   4959 HG11 VAL   307      50.844  35.003  34.839  1.00  0.00           H
ATOM   4960 HG12 VAL   307      49.743  33.764  35.488  1.00  0.00           H
ATOM   4961 HG13 VAL   307      49.695  35.423  36.132  1.00  0.00           H
ATOM   4962 HG21 VAL   307      51.462  33.486  38.788  1.00  0.00           H
ATOM   4963 HG22 VAL   307      50.060  34.530  38.456  1.00  0.00           H
ATOM   4964 HG23 VAL   307      50.107  32.872  37.811  1.00  0.00           H
ATOM   4965  N   SER   308      53.551  33.024  34.127  1.00  0.03           N
ATOM   4966  CA  SER   308      54.327  33.519  32.983  1.00  0.02           C
ATOM   4967  CB  SER   308      55.293  32.429  32.543  1.00  0.02           C
ATOM   4968  OG  SER   308      55.965  32.907  31.385  1.00  0.01           O
ATOM   4969  C   SER   308      53.433  33.885  31.805  1.00  0.02           C
ATOM   4970  O   SER   308      53.015  33.007  31.041  1.00  0.03           O
ATOM   4971  H   SER   308      53.315  32.044  34.184  1.00  0.00           H
ATOM   4972  HA  SER   308      54.894  34.398  33.289  1.00  0.00           H
ATOM   4973  HB2 SER   308      54.745  31.517  32.307  1.00  0.00           H
ATOM   4974  HB3 SER   308      56.015  32.232  33.335  1.00  0.00           H
ATOM   4975  HG  SER   308      56.586  32.242  31.078  1.00  0.00           H
ATOM   4976  N   ILE   309      53.138  35.164  31.655  1.00  0.03           N
ATOM   4977  CA  ILE   309      52.261  35.595  30.555  1.00  0.02           C
ATOM   4978  CB  ILE   309      51.525  36.850  31.002  1.00  0.02           C
ATOM   4979  CG2 ILE   309      50.640  37.409  29.896  1.00  0.02           C
ATOM   4980  CG1 ILE   309      50.680  36.511  32.222  1.00  0.02           C
ATOM   4981  CD1 ILE   309      49.685  35.394  31.909  1.00  0.03           C
ATOM   4982  C   ILE   309      53.077  35.819  29.286  1.00  0.01           C
ATOM   4983  O   ILE   309      54.024  36.610  29.275  1.00  0.02           O
ATOM   4984  H   ILE   309      53.515  35.847  32.296  1.00  0.00           H
ATOM   4985  HA  ILE   309      51.529  34.810  30.365  1.00  0.00           H
ATOM   4986  HB  ILE   309      52.258  37.607  31.282  1.00  0.00           H
ATOM   4987 HG12 ILE   309      51.336  36.187  33.030  1.00  0.00           H
ATOM   4988 HG13 ILE   309      50.134  37.400  32.538  1.00  0.00           H
ATOM   4989 HG21 ILE   309      51.252  37.649  29.027  1.00  0.00           H
ATOM   4990 HG22 ILE   309      50.143  38.312  30.250  1.00  0.00           H
ATOM   4991 HG23 ILE   309      49.891  36.667  29.619  1.00  0.00           H
ATOM   4992 HD11 ILE   309      48.796  35.514  32.529  1.00  0.00           H
ATOM   4993 HD12 ILE   309      50.146  34.428  32.118  1.00  0.00           H
ATOM   4994 HD13 ILE   309      49.404  35.442  30.857  1.00  0.00           H
ATOM   4995  N   LYS   310      52.709  35.124  28.224  1.00  0.02           N
ATOM   4996  CA  LYS   310      53.572  35.070  27.043  1.00  0.02           C
ATOM   4997  CB  LYS   310      53.813  33.596  26.739  1.00  0.02           C
ATOM   4998  CG  LYS   310      54.367  32.866  27.956  1.00  0.01           C
ATOM   4999  CD  LYS   310      54.460  31.367  27.712  1.00  0.02           C
ATOM   5000  CE  LYS   310      54.954  30.635  28.954  1.00  0.01           C
ATOM   5001  NZ  LYS   310      55.026  29.186  28.715  1.00  0.02           N
ATOM   5002  C   LYS   310      52.992  35.733  25.793  1.00  0.02           C
ATOM   5003  O   LYS   310      53.748  36.020  24.859  1.00  0.02           O
ATOM   5004  H   LYS   310      51.829  34.628  28.227  1.00  0.00           H
ATOM   5005  HA  LYS   310      54.526  35.541  27.282  1.00  0.00           H
ATOM   5006  HB2 LYS   310      52.870  33.135  26.447  1.00  0.00           H
ATOM   5007  HB3 LYS   310      54.523  33.511  25.917  1.00  0.00           H
ATOM   5008  HG2 LYS   310      53.710  33.046  28.807  1.00  0.00           H
ATOM   5009  HG3 LYS   310      55.360  33.253  28.183  1.00  0.00           H
ATOM   5010  HD2 LYS   310      55.154  31.183  26.892  1.00  0.00           H
ATOM   5011  HD3 LYS   310      53.475  30.987  27.440  1.00  0.00           H
ATOM   5012  HE2 LYS   310      55.946  31.003  29.214  1.00  0.00           H
ATOM   5013  HE3 LYS   310      54.271  30.829  29.781  1.00  0.00           H
ATOM   5014  HZ1 LYS   310      55.355  28.723  29.550  1.00  0.00           H
ATOM   5015  HZ2 LYS   310      55.664  29.002  27.954  1.00  0.00           H
ATOM   5016  HZ3 LYS   310      54.108  28.838  28.476  1.00  0.00           H
ATOM   5017  N   THR   311      51.686  35.936  25.743  1.00  0.03           N
ATOM   5018  CA  THR   311      51.092  36.478  24.506  1.00  0.01           C
ATOM   5019  CB  THR   311      50.597  35.295  23.672  1.00  0.01           C
ATOM   5020  OG1 THR   311      51.702  34.448  23.392  1.00  0.01           O
ATOM   5021  CG2 THR   311      49.988  35.725  22.341  1.00  0.01           C
ATOM   5022  C   THR   311      49.928  37.428  24.772  1.00  0.02           C
ATOM   5023  O   THR   311      48.888  36.995  25.282  1.00  0.03           O
ATOM   5024  H   THR   311      51.104  35.723  26.540  1.00  0.00           H
ATOM   5025  HA  THR   311      51.862  37.009  23.946  1.00  0.00           H
ATOM   5026  HB  THR   311      49.854  34.739  24.244  1.00  0.00           H
ATOM   5027  HG1 THR   311      52.349  34.928  22.870  1.00  0.00           H
ATOM   5028 HG21 THR   311      49.654  34.844  21.792  1.00  0.00           H
ATOM   5029 HG22 THR   311      49.138  36.381  22.526  1.00  0.00           H
ATOM   5030 HG23 THR   311      50.737  36.257  21.754  1.00  0.00           H
ATOM   5031  N   PRO   312      50.059  38.663  24.305  1.00  0.03           N
ATOM   5032  CA  PRO   312      48.995  39.670  24.448  1.00  0.02           C
ATOM   5033  CB  PRO   312      49.523  40.904  23.784  1.00  0.02           C
ATOM   5034  CG  PRO   312      50.918  40.628  23.243  1.00  0.02           C
ATOM   5035  CD  PRO   312      51.225  39.178  23.582  1.00  0.02           C
ATOM   5036  C   PRO   312      47.681  39.204  23.825  1.00  0.02           C
ATOM   5037  O   PRO   312      47.665  38.554  22.772  1.00  0.02           O
ATOM   5038  HA  PRO   312      48.836  39.874  25.507  1.00  0.00           H
ATOM   5039  HB2 PRO   312      49.568  41.716  24.509  1.00  0.00           H
ATOM   5040  HB3 PRO   312      48.864  41.186  22.963  1.00  0.00           H
ATOM   5041  HG2 PRO   312      50.941  40.777  22.163  1.00  0.00           H
ATOM   5042  HG3 PRO   312      51.642  41.285  23.725  1.00  0.00           H
ATOM   5043  HD2 PRO   312      51.385  38.604  22.669  1.00  0.00           H
ATOM   5044  HD3 PRO   312      52.110  39.124  24.216  1.00  0.00           H
ATOM   5045  N   LEU   313      46.595  39.480  24.523  1.00  0.01           N
ATOM   5046  CA  LEU   313      45.288  38.967  24.100  1.00  0.02           C
[truncated: 80,677 more chars]
